# Supplementary material for: 8-Meth­oxy-3,3,5-trimethyl-3,11-dihydro­pyrano[3,2-a]carbazole
Source: Acta Crystallogr Sect E Struct Rep Online. 2010 Jun 5;66(Pt 7):o1581. doi: 10.1107/S160053681002074X (PMC3006796; doi:10.1107/S160053681002074X)
Supplement: Supplementary file 1 [file e-66-o1581-sup1.cif]

##############################################################################
###                                                                        ###
###        Electronic paper (Acta Crystallographica Section E)             ###
###                                                                        ###
##############################################################################
#                                                                            #
# This CIF contains the data in a paper accepted for publication in Acta     #
# Crystallographica Section E. It conforms to the requirements of Notes      #
# for Authors for Section E, and has been peer reviewed under the auspices   #
# of the IUCr Commission on Journals.                                        #
#                                                                            #
# Full details of the Crystallographic Information File format               #
# are given in the paper "The Crystallographic Information File (CIF):       #
# a New Standard Archive File for Crystallography" by S. R. Hall, F. H.      #
# Allen and I. D. Brown [Acta Cryst. (1991), A47, 655-685].                  #
#                                                                            #
# The current version of the core CIF dictionary is obtainable from          #
# ftp://ftp.iucr.org/pub/cif_core.dic. The current version number is 2.4.    #
#                                                                            #
# Software is freely available for graphical display of the structure(s) in  #
# this CIF.  For information consult the CIF home page http://www.iucr.org/  #
# cif/home.html                                                              #
#                                                                            #
# This file may be used for bona fide research purposes within the           #
# scientific community so long as proper attribution is given to the journal # 
# article from which it was obtained.                                        #
#                                                                            #
##############################################################################
                                             
data_global
_audit_creation_method     SHELXL-97
_journal_date_recd_electronic     2010-05-17
_journal_date_accepted     2010-05-31
_journal_name_full     'Acta Crystallographica, Section E'
_journal_year     2010
_journal_volume     66
_journal_issue      7
_journal_page_first     o1581
_journal_page_last     o1581
_journal_paper_category     QO
_journal_coeditor_code     SJ5011
_publ_contact_author_name     ' M.N. Ponnuswamy '
_publ_contact_author_address
;   Centre of Advanced Study in Crystallography and Biophysics
    University of Madras
    Guindy Campus
    Chennai - 600 025
    India
;
_publ_contact_author_email     'mnpsy2004@yahoo.com'
_publ_contact_author_fax     '+9144 22352494'
_publ_contact_author_phone     '+9144 22300122'
_publ_section_title
;
8-Methoxy-3,3,5-trimethyl-3,11-dihydropyrano[3,2-<i>a</i>]carbazole
;
loop_
    _publ_author_name
    _publ_author_address
    'C. Uvarani'
;     Department of Chemistry
      School of Chemical Sciences
      Bharathiar University
      Coimbatore 641 046
      India
;
    ' P. Ramesh '
;
      Centre of Advanced Study in Crystallography and Biophysics
      University of Madras
      Guindy Campus
      Chennai 600 025
      India
;
    'K. Ravichandran'
;
      Centre of Advanced Study in Crystallography and Biophysics
      University of Madras
      Guindy Campus
      Chennai 600 025
      India
;
    ' P. S. Mohan '
;     Department of Chemistry
      School of Chemical Sciences
      Bharathiar University
      Coimbatore 641 046
      India
;
    ' M. N. Ponnuswamy '
;
      Centre of Advanced Study in Crystallography and Biophysics
      University of Madras
      Guindy Campus
      Chennai 600 025
      India
;
data_I
_audit_creation_method     SHELXL-97
_chemical_name_systematic
;
8-Methoxy-3,3,5-trimethyl-3,11-dihydropyrano[3,2-<i>a</i>]carbazole
;
_chemical_name_common
;
;
_chemical_formula_moiety     'C19 H19 N O2'
_chemical_formula_sum     'C19 H19 N O2'
_chemical_formula_iupac     'C19 H19 N O2'
_chemical_formula_weight     293.35
_chemical_melting_point     ?
_symmetry_cell_setting     monoclinic
_symmetry_space_group_name_H-M     'P 21/c'
_symmetry_space_group_name_Hall     '-P 2ybc '
loop_
    _symmetry_equiv_pos_as_xyz
    'x, y, z'
    '-x, y+1/2, -z+1/2'
    '-x, -y, -z'
    'x, -y-1/2, z-1/2'
_cell_length_a     8.290(5)
_cell_length_b     8.693(5)
_cell_length_c     21.326(5)
_cell_angle_alpha     90.000(5)
_cell_angle_beta     90.742(5)
_cell_angle_gamma     90.000(5)
_cell_volume     1536.7(13)
_cell_formula_units_Z     4
_cell_measurement_reflns_used     1546
_cell_measurement_theta_min     1.91
_cell_measurement_theta_max     28.30
_cell_measurement_temperature     293(2)
_exptl_crystal_description     Block
_exptl_crystal_colour     colorless
_exptl_crystal_size_max     0.20
_exptl_crystal_size_mid     0.17
_exptl_crystal_size_min     0.16
_exptl_crystal_density_diffrn     1.268
_exptl_crystal_density_meas     ?
_exptl_crystal_density_method     'not measured'
_exptl_crystal_F_000     624
_exptl_absorpt_coefficient_mu     0.082
_exptl_absorpt_correction_type     multi-scan
_exptl_absorpt_process_details     '(SADABS; Bruker, 2008)'
_exptl_absorpt_correction_T_min     0.984
_exptl_absorpt_correction_T_max     0.987
_exptl_special_details
;
;
_diffrn_ambient_temperature     293(2)
_diffrn_radiation_type     MoK\a
_diffrn_radiation_wavelength     0.71073
_diffrn_radiation_source     'fine-focus sealed tube'
_diffrn_radiation_monochromator     graphite
_diffrn_measurement_device_type
                              'Bruker SMART APEXII area-detector diffractometer'
_diffrn_measurement_method     '\w and \f scans'
_diffrn_detector_area_resol_mean     ?
_diffrn_reflns_number     14325
_diffrn_reflns_av_R_equivalents     0.0257
_diffrn_reflns_av_sigmaI/netI     0.0208
_diffrn_reflns_theta_min     1.91
_diffrn_reflns_theta_max     28.30
_diffrn_reflns_theta_full     25.00
_diffrn_measured_fraction_theta_max     0.997
_diffrn_measured_fraction_theta_full     1.000
_diffrn_reflns_limit_h_min     -9
_diffrn_reflns_limit_h_max     11
_diffrn_reflns_limit_k_min     -9
_diffrn_reflns_limit_k_max     11
_diffrn_reflns_limit_l_min     -28
_diffrn_reflns_limit_l_max     28
_diffrn_standards_number     0
_diffrn_standards_interval_count     ?
_diffrn_standards_interval_time     ?
_diffrn_standards_decay_%     ?
_refine_special_details
;
Refinement of <i>F</i>^2^ against ALL reflections. The weighted <i>R</i>-factor
wR and goodness of fit <i>S</i> are based on <i>F</i>^2^, conventional
<i>R</i>-factors <i>R</i> are based on <i>F</i>, with <i>F</i> set to zero for
negative <i>F</i>^2^. The threshold expression of <i>F</i>^2^ >
\s(<i>F</i>^2^) is used only for calculating <i>R</i>-factors(gt) etc. and is
not relevant to the choice of reflections for refinement. <i>R</i>-factors
based on <i>F</i>^2^ are statistically about twice as large as those based on
<i>F</i>, and <i>R</i>- factors based on ALL data will be even larger.
;
_reflns_number_total     3803
_reflns_number_gt     3050
_reflns_threshold_expression     I>2\s(I)
_refine_ls_structure_factor_coef     Fsqd
_refine_ls_matrix_type     full
_refine_ls_R_factor_all     0.0563
_refine_ls_R_factor_gt     0.0458
_refine_ls_wR_factor_gt     0.1272
_refine_ls_wR_factor_ref     0.1367
_refine_ls_goodness_of_fit_ref     1.053
_refine_ls_restrained_S_all     1.053
_refine_ls_number_reflns     3803
_refine_ls_number_parameters     207
_refine_ls_number_restraints     0
_refine_ls_hydrogen_treatment     mixed
_refine_ls_weighting_scheme     calc
_refine_ls_weighting_details
         'calc w=1/[\s^2^(Fo^2^)+(0.0713P)^2^+0.2629P] where P=(Fo^2^+2Fc^2^)/3'
_atom_sites_solution_hydrogens     geom
_atom_sites_solution_primary     direct
_atom_sites_solution_secondary     difmap
_refine_ls_shift/su_max     0.004
_refine_ls_shift/su_mean     0.000
_refine_diff_density_max     0.236
_refine_diff_density_min     -0.222
_refine_ls_extinction_method     none
_refine_ls_extinction_coef     ?
loop_
    _atom_type_symbol
    _atom_type_description
    _atom_type_scat_dispersion_real
    _atom_type_scat_dispersion_imag
    _atom_type_scat_source
    'C' 'C' 0.0033 0.0016
                         'International Tables Vol C Tables 4.2.6.8 and 6.1.1.4'
    'H' 'H' 0.0000 0.0000
                         'International Tables Vol C Tables 4.2.6.8 and 6.1.1.4'
    'N' 'N' 0.0061 0.0033
                         'International Tables Vol C Tables 4.2.6.8 and 6.1.1.4'
    'O' 'O' 0.0106 0.0060
                         'International Tables Vol C Tables 4.2.6.8 and 6.1.1.4'
_computing_data_collection     'APEX2 (Bruker, 2008)'
_computing_cell_refinement     'SAINT (Bruker, 2008)'
_computing_data_reduction     'SAINT (Bruker, 2008)'
_computing_structure_solution     'SHELXS97 (Sheldrick, 2008)'
_computing_structure_refinement     'SHELXL97 (Sheldrick, 2008)'
_computing_molecular_graphics     'ORTEP-3 (Farrugia, 1997)'
_computing_publication_material
                            'SHELXL97 (Sheldrick, 2008) and PLATON (Spek, 2009)'
loop_
    _atom_site_type_symbol
    _atom_site_label
    _atom_site_fract_x
    _atom_site_fract_y
    _atom_site_fract_z
    _atom_site_U_iso_or_equiv
    _atom_site_adp_type
    _atom_site_calc_flag
    _atom_site_refinement_flags
    _atom_site_occupancy
    _atom_site_disorder_assembly
    _atom_site_disorder_group
    O O1 1.12605(11) 0.25969(10) 0.57699(4) 0.0444(2) Uani d . 1 . .
    O O2 0.32475(14) 0.26609(14) 0.86787(5) 0.0676(3) Uani d . 1 . .
    N N1 0.93165(14) 0.40700(14) 0.78439(5) 0.0436(3) Uani d . 1 . .
    C C2 0.78388(15) 0.37981(14) 0.81195(6) 0.0396(3) Uani d . 1 . .
    C C3 0.72718(17) 0.42649(16) 0.87003(6) 0.0468(3) Uani d . 1 . .
    H H3 0.7911 0.4851 0.8971 0.056 Uiso calc R 1 . .
    C C4 0.57398(18) 0.38336(16) 0.88612(6) 0.0487(3) Uani d . 1 . .
    H H4 0.5338 0.4134 0.9248 0.058 Uiso calc R 1 . .
    C C5 0.47677(16) 0.29541(15) 0.84589(6) 0.0451(3) Uani d . 1 . .
    C C6 0.53268(16) 0.24753(14) 0.78823(6) 0.0407(3) Uani d . 1 . .
    H H6 0.4684 0.1883 0.7616 0.049 Uiso calc R 1 . .
    C C7 0.68785(15) 0.29046(14) 0.77121(5) 0.0368(3) Uani d . 1 . .
    C C8 0.78297(14) 0.26342(13) 0.71591(5) 0.0360(3) Uani d . 1 . .
    C C9 0.75455(14) 0.18608(15) 0.65939(6) 0.0381(3) Uani d . 1 . .
    H H9 0.6579 0.1337 0.6532 0.046 Uiso calc R 1 . .
    C C10 0.86873(15) 0.18656(14) 0.61251(5) 0.0381(3) Uani d . 1 . .
    C C11 1.01461(15) 0.26595(13) 0.62376(6) 0.0364(3) Uani d . 1 . .
    C C12 1.25668(16) 0.37274(16) 0.57659(7) 0.0472(3) Uani d . 1 . .
    C C13 1.31224(18) 0.40802(18) 0.64208(8) 0.0561(4) Uani d . 1 . .
    H H13 1.4190 0.4368 0.6492 0.067 Uiso calc R 1 . .
    C C14 1.21332(16) 0.39936(17) 0.69017(7) 0.0493(3) Uani d . 1 . .
    H H14 1.2471 0.4319 0.7298 0.059 Uiso calc R 1 . .
    C C15 1.05153(14) 0.33853(14) 0.68064(6) 0.0377(3) Uani d . 1 . .
    C C16 0.93148(14) 0.33859(14) 0.72584(5) 0.0369(3) Uani d . 1 . .
    C C17 0.23594(19) 0.1452(2) 0.84007(8) 0.0625(4) Uani d . 1 . .
    H H17A 0.2161 0.1681 0.7966 0.094 Uiso calc R 1 . .
    H H17B 0.1350 0.1338 0.8611 0.094 Uiso calc R 1 . .
    H H17C 0.2963 0.0512 0.8435 0.094 Uiso calc R 1 . .
    C C18 0.83971(18) 0.10395(18) 0.55133(6) 0.0512(3) Uani d . 1 . .
    H H18A 0.8971 0.0081 0.5517 0.077 Uiso calc R 1 . .
    H H18B 0.8771 0.1665 0.5174 0.077 Uiso calc R 1 . .
    H H18C 0.7264 0.0846 0.5459 0.077 Uiso calc R 1 . .
    C C19 1.38727(19) 0.2969(2) 0.53819(8) 0.0624(4) Uani d . 1 . .
    H H19A 1.4205 0.2029 0.5582 0.094 Uiso calc R 1 . .
    H H19B 1.4780 0.3650 0.5352 0.094 Uiso calc R 1 . .
    H H19C 1.3459 0.2747 0.4969 0.094 Uiso calc R 1 . .
    C C20 1.1956(2) 0.5186(2) 0.54519(9) 0.0694(5) Uani d . 1 . .
    H H20A 1.1633 0.4962 0.5028 0.104 Uiso calc R 1 . .
    H H20B 1.2800 0.5943 0.5452 0.104 Uiso calc R 1 . .
    H H20C 1.1049 0.5577 0.5678 0.104 Uiso calc R 1 . .
    H H1 1.005(2) 0.469(2) 0.7994(8) 0.063(5) Uiso d . 1 . .
loop_
    _atom_site_aniso_label
    _atom_site_aniso_U_11
    _atom_site_aniso_U_22
    _atom_site_aniso_U_33
    _atom_site_aniso_U_12
    _atom_site_aniso_U_13
    _atom_site_aniso_U_23
    O1 0.0402(5) 0.0453(5) 0.0480(5) -0.0053(4) 0.0115(4) -0.0031(4)
    O2 0.0550(7) 0.0727(8) 0.0759(7) -0.0199(5) 0.0296(6) -0.0240(6)
    N1 0.0379(6) 0.0484(6) 0.0446(6) -0.0083(5) 0.0010(4) -0.0095(5)
    C2 0.0392(7) 0.0376(6) 0.0421(6) -0.0015(5) 0.0011(5) -0.0026(5)
    C3 0.0519(8) 0.0456(7) 0.0431(6) -0.0064(6) 0.0028(5) -0.0091(5)
    C4 0.0566(8) 0.0456(7) 0.0443(6) -0.0036(6) 0.0118(6) -0.0081(5)
    C5 0.0427(7) 0.0412(7) 0.0516(7) -0.0026(5) 0.0115(6) -0.0022(5)
    C6 0.0379(7) 0.0389(6) 0.0454(6) -0.0027(5) 0.0032(5) -0.0035(5)
    C7 0.0363(6) 0.0348(6) 0.0392(6) 0.0008(5) 0.0012(5) -0.0017(5)
    C8 0.0325(6) 0.0352(6) 0.0402(6) -0.0010(4) 0.0010(4) 0.0000(4)
    C9 0.0320(6) 0.0406(6) 0.0419(6) -0.0044(5) 0.0003(5) -0.0033(5)
    C10 0.0371(6) 0.0372(6) 0.0400(6) -0.0011(5) 0.0007(5) -0.0031(5)
    C11 0.0335(6) 0.0343(6) 0.0416(6) 0.0012(4) 0.0049(5) 0.0017(5)
    C12 0.0375(7) 0.0454(7) 0.0589(8) -0.0043(5) 0.0118(6) 0.0042(6)
    C13 0.0379(7) 0.0620(9) 0.0686(9) -0.0139(6) 0.0062(6) -0.0086(7)
    C14 0.0383(7) 0.0537(8) 0.0558(7) -0.0093(6) 0.0009(6) -0.0077(6)
    C15 0.0331(6) 0.0359(6) 0.0443(6) -0.0015(5) 0.0004(5) -0.0009(5)
    C16 0.0343(6) 0.0356(6) 0.0409(6) -0.0012(4) -0.0012(5) -0.0016(5)
    C17 0.0472(9) 0.0626(10) 0.0781(11) -0.0123(7) 0.0114(7) -0.0048(8)
    C18 0.0496(8) 0.0590(9) 0.0450(7) -0.0091(6) 0.0049(6) -0.0127(6)
    C19 0.0458(8) 0.0706(10) 0.0714(10) 0.0002(7) 0.0205(7) 0.0012(8)
    C20 0.0619(10) 0.0536(9) 0.0931(12) -0.0001(8) 0.0121(9) 0.0182(9)
_geom_special_details
;
All esds (except the esd in the dihedral angle between two l.s. planes) are
estimated using the full covariance matrix. The cell esds are taken into
account individually in the estimation of esds in distances, angles and
torsion angles; correlations between esds in cell parameters are only used
when they are defined by crystal symmetry. An approximate (isotropic)
treatment of cell esds is used for estimating esds involving l.s. planes.
;
loop_
    _geom_bond_atom_site_label_1
    _geom_bond_atom_site_label_2
    _geom_bond_site_symmetry_2
    _geom_bond_distance
    _geom_bond_publ_flag
    O1 C11 . 1.3693(15) ?
    O1 C12 . 1.4625(17) ?
    O2 C5 . 1.3741(18) ?
    O2 C17 . 1.410(2) ?
    N1 C16 . 1.3830(16) ?
    N1 C2 . 1.3859(18) ?
    N1 H1 . 0.872(18) ?
    C2 C3 . 1.3911(18) ?
    C2 C7 . 1.4050(17) ?
    C3 C4 . 1.372(2) ?
    C3 H3 . 0.9300 ?
    C4 C5 . 1.397(2) ?
    C4 H4 . 0.9300 ?
    C5 C6 . 1.3838(18) ?
    C6 C7 . 1.3920(19) ?
    C6 H6 . 0.9300 ?
    C7 C8 . 1.4463(17) ?
    C8 C9 . 1.3975(16) ?
    C8 C16 . 1.4075(18) ?
    C9 C10 . 1.3856(17) ?
    C9 H9 . 0.9300 ?
    C10 C11 . 1.4102(18) ?
    C10 C18 . 1.5059(17) ?
    C11 C15 . 1.3977(17) ?
    C12 C13 . 1.497(2) ?
    C12 C19 . 1.517(2) ?
    C12 C20 . 1.518(2) ?
    C13 C14 . 1.323(2) ?
    C13 H13 . 0.9300 ?
    C14 C15 . 1.4535(19) ?
    C14 H14 . 0.9300 ?
    C15 C16 . 1.3945(18) ?
    C17 H17A . 0.9600 ?
    C17 H17B . 0.9600 ?
    C17 H17C . 0.9600 ?
    C18 H18A . 0.9600 ?
    C18 H18B . 0.9600 ?
    C18 H18C . 0.9600 ?
    C19 H19A . 0.9600 ?
    C19 H19B . 0.9600 ?
    C19 H19C . 0.9600 ?
    C20 H20A . 0.9600 ?
    C20 H20B . 0.9600 ?
    C20 H20C . 0.9600 ?
loop_
    _geom_angle_atom_site_label_1
    _geom_angle_atom_site_label_2
    _geom_angle_atom_site_label_3
    _geom_angle_site_symmetry_1
    _geom_angle_site_symmetry_3
    _geom_angle
    _geom_angle_publ_flag
    C11 O1 C12 . . 118.95(10) ?
    C5 O2 C17 . . 118.11(12) ?
    C16 N1 C2 . . 108.60(10) ?
    C16 N1 H1 . . 126.3(11) ?
    C2 N1 H1 . . 124.4(11) ?
    N1 C2 C3 . . 129.69(12) ?
    N1 C2 C7 . . 109.20(11) ?
    C3 C2 C7 . . 121.11(12) ?
    C4 C3 C2 . . 117.87(12) ?
    C4 C3 H3 . . 121.1 ?
    C2 C3 H3 . . 121.1 ?
    C3 C4 C5 . . 121.62(12) ?
    C3 C4 H4 . . 119.2 ?
    C5 C4 H4 . . 119.2 ?
    O2 C5 C6 . . 124.51(13) ?
    O2 C5 C4 . . 114.60(12) ?
    C6 C5 C4 . . 120.87(13) ?
    C5 C6 C7 . . 118.19(12) ?
    C5 C6 H6 . . 120.9 ?
    C7 C6 H6 . . 120.9 ?
    C6 C7 C2 . . 120.34(12) ?
    C6 C7 C8 . . 133.19(11) ?
    C2 C7 C8 . . 106.47(11) ?
    C9 C8 C16 . . 119.37(11) ?
    C9 C8 C7 . . 133.94(11) ?
    C16 C8 C7 . . 106.68(10) ?
    C10 C9 C8 . . 120.78(11) ?
    C10 C9 H9 . . 119.6 ?
    C8 C9 H9 . . 119.6 ?
    C9 C10 C11 . . 118.11(11) ?
    C9 C10 C18 . . 121.38(11) ?
    C11 C10 C18 . . 120.51(11) ?
    O1 C11 C15 . . 120.52(11) ?
    O1 C11 C10 . . 116.22(11) ?
    C15 C11 C10 . . 123.10(11) ?
    O1 C12 C13 . . 110.56(11) ?
    O1 C12 C19 . . 104.16(12) ?
    C13 C12 C19 . . 112.32(13) ?
    O1 C12 C20 . . 108.74(12) ?
    C13 C12 C20 . . 109.71(14) ?
    C19 C12 C20 . . 111.18(13) ?
    C14 C13 C12 . . 121.68(13) ?
    C14 C13 H13 . . 119.2 ?
    C12 C13 H13 . . 119.2 ?
    C13 C14 C15 . . 119.48(13) ?
    C13 C14 H14 . . 120.3 ?
    C15 C14 H14 . . 120.3 ?
    C16 C15 C11 . . 116.73(11) ?
    C16 C15 C14 . . 124.66(12) ?
    C11 C15 C14 . . 118.49(11) ?
    N1 C16 C15 . . 129.19(11) ?
    N1 C16 C8 . . 109.03(11) ?
    C15 C16 C8 . . 121.78(11) ?
    O2 C17 H17A . . 109.5 ?
    O2 C17 H17B . . 109.5 ?
    H17A C17 H17B . . 109.5 ?
    O2 C17 H17C . . 109.5 ?
    H17A C17 H17C . . 109.5 ?
    H17B C17 H17C . . 109.5 ?
    C10 C18 H18A . . 109.5 ?
    C10 C18 H18B . . 109.5 ?
    H18A C18 H18B . . 109.5 ?
    C10 C18 H18C . . 109.5 ?
    H18A C18 H18C . . 109.5 ?
    H18B C18 H18C . . 109.5 ?
    C12 C19 H19A . . 109.5 ?
    C12 C19 H19B . . 109.5 ?
    H19A C19 H19B . . 109.5 ?
    C12 C19 H19C . . 109.5 ?
    H19A C19 H19C . . 109.5 ?
    H19B C19 H19C . . 109.5 ?
    C12 C20 H20A . . 109.5 ?
    C12 C20 H20B . . 109.5 ?
    H20A C20 H20B . . 109.5 ?
    C12 C20 H20C . . 109.5 ?
    H20A C20 H20C . . 109.5 ?
    H20B C20 H20C . . 109.5 ?
loop_
    _geom_torsion_atom_site_label_1
    _geom_torsion_atom_site_label_2
    _geom_torsion_atom_site_label_3
    _geom_torsion_atom_site_label_4
    _geom_torsion_site_symmetry_1
    _geom_torsion_site_symmetry_2
    _geom_torsion_site_symmetry_3
    _geom_torsion_site_symmetry_4
    _geom_torsion
    _geom_torsion_publ_flag
    C16 N1 C2 C3 . . . . -179.35(13) ?
    C16 N1 C2 C7 . . . . 1.02(15) ?
    N1 C2 C3 C4 . . . . 179.97(14) ?
    C7 C2 C3 C4 . . . . -0.4(2) ?
    C2 C3 C4 C5 . . . . 0.0(2) ?
    C17 O2 C5 C6 . . . . 19.3(2) ?
    C17 O2 C5 C4 . . . . -162.32(14) ?
    C3 C4 C5 O2 . . . . -177.91(13) ?
    C3 C4 C5 C6 . . . . 0.5(2) ?
    O2 C5 C6 C7 . . . . 177.72(13) ?
    C4 C5 C6 C7 . . . . -0.5(2) ?
    C5 C6 C7 C2 . . . . 0.09(19) ?
    C5 C6 C7 C8 . . . . -179.29(13) ?
    N1 C2 C7 C6 . . . . -179.94(11) ?
    C3 C2 C7 C6 . . . . 0.4(2) ?
    N1 C2 C7 C8 . . . . -0.40(14) ?
    C3 C2 C7 C8 . . . . 179.92(12) ?
    C6 C7 C8 C9 . . . . 0.6(2) ?
    C2 C7 C8 C9 . . . . -178.84(13) ?
    C6 C7 C8 C16 . . . . 179.10(13) ?
    C2 C7 C8 C16 . . . . -0.34(13) ?
    C16 C8 C9 C10 . . . . -1.93(18) ?
    C7 C8 C9 C10 . . . . 176.42(12) ?
    C8 C9 C10 C11 . . . . 0.59(18) ?
    C8 C9 C10 C18 . . . . -179.91(12) ?
    C12 O1 C11 C15 . . . . -22.17(17) ?
    C12 O1 C11 C10 . . . . 162.20(11) ?
    C9 C10 C11 O1 . . . . 178.11(11) ?
    C18 C10 C11 O1 . . . . -1.39(17) ?
    C9 C10 C11 C15 . . . . 2.60(19) ?
    C18 C10 C11 C15 . . . . -176.90(12) ?
    C11 O1 C12 C13 . . . . 36.86(16) ?
    C11 O1 C12 C19 . . . . 157.72(12) ?
    C11 O1 C12 C20 . . . . -83.65(15) ?
    O1 C12 C13 C14 . . . . -29.5(2) ?
    C19 C12 C13 C14 . . . . -145.39(16) ?
    C20 C12 C13 C14 . . . . 90.42(18) ?
    C12 C13 C14 C15 . . . . 6.7(2) ?
    O1 C11 C15 C16 . . . . -179.54(10) ?
    C10 C11 C15 C16 . . . . -4.22(18) ?
    O1 C11 C15 C14 . . . . -3.37(18) ?
    C10 C11 C15 C14 . . . . 171.96(12) ?
    C13 C14 C15 C16 . . . . -172.97(14) ?
    C13 C14 C15 C11 . . . . 11.2(2) ?
    C2 N1 C16 C15 . . . . 178.26(13) ?
    C2 N1 C16 C8 . . . . -1.24(14) ?
    C11 C15 C16 N1 . . . . -176.68(12) ?
    C14 C15 C16 N1 . . . . 7.4(2) ?
    C11 C15 C16 C8 . . . . 2.77(18) ?
    C14 C15 C16 C8 . . . . -173.14(12) ?
    C9 C8 C16 N1 . . . . 179.73(11) ?
    C7 C8 C16 N1 . . . . 0.97(14) ?
    C9 C8 C16 C15 . . . . 0.18(18) ?
    C7 C8 C16 C15 . . . . -178.58(11) ?
loop_
    _geom_hbond_atom_site_label_D
    _geom_hbond_atom_site_label_H
    _geom_hbond_atom_site_label_A
    _geom_hbond_site_symmetry_A
    _geom_hbond_distance_DH
    _geom_hbond_distance_HA
    _geom_hbond_distance_DA
    _geom_hbond_angle_DHA
    C3 H3 O1 2_756 0.93 2.54 3.333(2) 143.0
    N1 H1 Cg4 2_745 0.872(18) 2.744(17) 3.528(2) 149.7(14)
    C17 H17C Cg1 2_655 0.9600 3.0797 3.489(3) 107.37
    C17 H17C Cg4 2_655 0.9600 3.0002 3.514(3) 114.87
