# Supplementary material for: 8-Meth­oxy-3,3,5-trimethyl-3,11-dihydro­pyrano[3,2-a]carbazole
Source: Acta Crystallogr Sect E Struct Rep Online. 2010 Jun 5;66(Pt 7):o1581. doi: 10.1107/S160053681002074X (PMC3006796; doi:10.1107/S160053681002074X)
Supplement: Supplementary file 2 [file e-66-o1581-Isup2.hkl]

#
# h,k,l, Fc-squared, Fo-squared, sigma(Fo-squared) and status flag
#
data_I
_shelx_title ' ssmkov1_0m in P2(1)/c'
_shelx_refln_list_code          4
_shelx_F_calc_maximum      157.80
_exptl_crystal_F_000       624.00
_reflns_d_resolution_high  0.7496
 
loop_
 _symmetry_equiv_pos_as_xyz
 'x, y, z'
 '-x, y+1/2, -z+1/2'
 '-x, -y, -z'
 'x, -y-1/2, z-1/2'
 
_cell_length_a     8.2900
_cell_length_b     8.6930
_cell_length_c    21.3260
_cell_angle_alpha  90.000
_cell_angle_beta   90.742
_cell_angle_gamma  90.000
 
_shelx_F_squared_multiplier     1.000
 
loop_
 _refln_index_h
 _refln_index_k
 _refln_index_l
 _refln_F_squared_calc
 _refln_F_squared_meas
 _refln_F_squared_sigma
 _refln_observed_status
   1   0   0     1578.13     1574.62     22.91 o
   2   0   0     6953.55     7194.78     86.34 o
   3   0   0      461.34      541.75      8.17 o
   4   0   0     1311.76     1593.92     23.08 o
   5   0   0      116.95      124.74      2.54 o
   6   0   0       89.25       97.83      2.60 o
   7   0   0       88.38       79.81      4.38 o
   8   0   0        3.85        0.23      1.38 o
   9   0   0       44.29       40.14      3.69 o
  10   0   0        5.90        8.07      2.54 o
  11   0   0       90.71      108.41      6.92 o
   1   1   0       26.27       31.34      0.56 o
   2   1   0     1463.52     1457.14     13.14 o
   3   1   0      131.94      165.22      2.00 o
   4   1   0      376.79      416.57      4.67 o
   5   1   0      234.81      257.75      3.37 o
   6   1   0        3.10        2.96      0.39 o
   7   1   0        0.18       -0.15      0.89 o
   8   1   0       29.42       29.22      3.92 o
   9   1   0       49.78       46.15      2.85 o
  10   1   0        8.94       15.43      2.03 o
  11   1   0       18.80       22.32      2.49 o
   0   2   0    17224.07    15914.27    226.00 o
   1   2   0      317.43      299.62      2.74 o
   2   2   0      821.83      851.62      9.23 o
   3   2   0       55.63       64.10      0.91 o
   4   2   0        7.39        6.79      0.39 o
   5   2   0      205.96      229.22      2.90 o
   6   2   0       94.48       98.89      2.06 o
   7   2   0        0.09       -0.89      0.89 o
   8   2   0      108.12      103.74      3.87 o
   9   2   0       72.07       69.17      3.25 o
  10   2   0        2.70        1.34      2.19 o
   1   3   0      423.94      380.46      3.48 o
   2   3   0      293.93      320.23      3.59 o
   3   3   0     2597.01     2900.53     28.17 o
   4   3   0       99.31      119.64      1.53 o
   5   3   0      133.40      148.93      2.13 o
   6   3   0        1.06        0.60      0.49 o
   7   3   0        0.01       -0.19      0.66 o
   8   3   0       80.23       83.27      3.44 o
   9   3   0        1.35        3.13      1.38 o
  10   3   0        7.81        8.72      2.54 o
   0   4   0       36.95       42.67      1.24 o
   1   4   0      171.44      183.42      2.50 o
   2   4   0      356.58      333.74      3.23 o
   3   4   0        0.14       -0.09      0.27 o
   4   4   0      157.24      154.04      2.93 o
   5   4   0       38.62       28.09      0.74 o
   6   4   0      657.33      628.62      7.63 o
   7   4   0       53.87       46.96      1.83 o
   8   4   0       45.02       48.32      4.61 o
   9   4   0       53.45       47.43      4.96 o
  10   4   0       39.64       47.52      3.69 o
   1   5   0        0.00       -0.16      0.16 o
   2   5   0       16.99       20.27      0.58 o
   3   5   0      472.44      456.84      5.07 o
   4   5   0       60.83       54.27      1.22 o
   5   5   0      369.30      353.07      4.29 o
   6   5   0       17.82       17.98      0.90 o
   7   5   0        0.37        1.03      0.72 o
   8   5   0       10.51       11.44      1.22 o
   9   5   0        1.90        2.77      1.61 o
   0   6   0      754.47      705.55     13.76 o
   1   6   0       60.39       57.82      1.41 o
   2   6   0       27.34       27.65      0.73 o
   3   6   0        2.15        1.88      0.46 o
   4   6   0        2.83        3.75      0.48 o
   5   6   0       15.35       21.21      0.89 o
   6   6   0       89.62       74.84      1.42 o
   7   6   0       29.65       29.09      1.49 o
   8   6   0        0.28       -0.42      0.81 o
   9   6   0       38.39       39.98      2.10 o
   1   7   0      106.83      101.02      2.34 o
   2   7   0       46.17       44.60      1.28 o
   3   7   0       68.23       74.90      2.15 o
   4   7   0      139.73      144.23      2.44 o
   5   7   0      111.13      109.25      2.54 o
   6   7   0       29.60       30.98      1.72 o
   7   7   0       32.62       31.51      1.76 o
   8   7   0        2.97        3.00      1.61 o
   0   8   0      161.18      139.22      4.30 o
   1   8   0        1.50        1.95      0.74 o
   2   8   0        6.69        6.38      1.20 o
   3   8   0       38.76       42.18      1.62 o
   4   8   0       21.44       22.85      1.39 o
   5   8   0      104.67       97.35      1.98 o
   6   8   0        3.88        2.18      0.86 o
   7   8   0        6.56        5.55      1.22 o
   1   9   0       42.92       42.33      1.79 o
   2   9   0       41.68       44.62      4.73 o
   3   9   0        1.41        2.39      0.43 o
   4   9   0      128.76      132.24      3.31 o
   5   9   0        1.83        0.64      0.66 o
   6   9   0       19.46       21.91      1.51 o
   0  10   0        7.79        8.83      1.77 o
   1  10   0       22.67       30.72      2.07 o
   2  10   0       28.00       24.95      2.36 o
   3  10   0        2.43        1.98      1.85 o
   4  10   0        2.46        2.54      1.63 o
   5  10   0        0.69        0.23      0.62 o
   1  11   0       10.00       10.47      2.00 o
   2  11   0        7.06       11.38      2.10 o
   3  11   0        0.13       -1.32      1.54 o
 -11   1   1        5.52        4.38      2.42 o
 -10   1   1       22.11       28.22      2.65 o
  -9   1   1       25.02       24.08      2.31 o
  -8   1   1        0.73       -0.53      1.11 o
  -7   1   1        8.09        6.87      1.96 o
  -6   1   1       13.07       13.01      0.72 o
  -5   1   1       62.40       76.27      1.07 o
  -4   1   1        1.25        0.14      0.20 o
  -3   1   1       11.30       10.70      0.37 o
  -2   1   1      643.79      600.18      6.83 o
  -1   1   1       54.53       56.14      0.66 o
   0   1   1       56.00       54.80      0.67 o
   1   1   1       11.90       11.01      1.16 o
   2   1   1      246.25      252.30      2.46 o
   3   1   1      467.37      490.77      5.15 o
   4   1   1      263.45      292.82      3.08 o
   5   1   1      390.46      383.75      5.67 o
   6   1   1        8.64        7.14      0.51 o
   7   1   1      131.43      127.65      7.04 o
   8   1   1        8.44        6.06      1.38 o
   9   1   1        8.35        8.23      3.11 o
  10   1   1        0.83        0.12      1.30 o
 -10   2   1        0.08       -0.92      1.73 o
  -9   2   1       44.41       41.12      4.04 o
  -8   2   1      481.97      468.70     12.80 o
  -7   2   1       23.69       26.79      1.94 o
  -6   2   1       76.66       83.81      1.83 o
  -5   2   1      302.37      354.38      4.12 o
  -4   2   1      434.42      530.33      5.72 o
  -3   2   1     1012.13     1079.84      9.94 o
  -2   2   1       42.30       33.03      0.56 o
  -1   2   1     6939.77     6612.38     59.33 o
   0   2   1    12396.26    11825.98    136.89 o
   1   2   1    13043.97    12453.34    194.31 o
   2   2   1      493.63      485.70      5.47 o
   3   2   1      279.87      316.01      3.18 o
   4   2   1       92.72      127.87      1.59 o
   5   2   1       10.11       11.19      1.05 o
   6   2   1       92.43       94.91      2.03 o
   7   2   1      372.90      346.12      9.57 o
   8   2   1      142.40      141.93      6.23 o
   9   2   1        0.80        2.19      2.19 o
  10   2   1       30.19       26.57      5.88 o
 -10   3   1        0.77        2.08      1.49 o
  -9   3   1       49.97       49.16      7.27 o
  -8   3   1       62.08       62.54      3.10 o
  -7   3   1       15.91       12.18      1.04 o
  -6   3   1      251.29      240.93      3.93 o
  -5   3   1        1.01        2.26      0.39 o
  -4   3   1       72.00       87.56      1.27 o
  -3   3   1      695.90      729.90      6.93 o
  -2   3   1       30.02       37.10      0.66 o
  -1   3   1        7.14        5.84      0.25 o
   0   3   1      105.36      119.33      1.97 o
   1   3   1       23.09       20.71      0.85 o
   2   3   1       77.58       74.68      0.96 o
   3   3   1      520.69      568.51      5.97 o
   4   3   1        2.60        2.17      0.25 o
   5   3   1        6.75        7.33      0.43 o
   6   3   1        0.74       -0.43      0.46 o
   7   3   1        4.34        4.64      0.89 o
   8   3   1        1.78        1.85      1.15 o
   9   3   1      147.79      151.29      4.99 o
  10   3   1        0.64        0.69      1.32 o
 -10   4   1        1.52       -1.61      1.61 o
  -9   4   1       53.78       55.29      2.98 o
  -8   4   1       61.42       67.38      2.35 o
  -7   4   1       30.57       30.06      1.72 o
  -6   4   1        9.77       10.24      0.69 o
  -5   4   1        0.25        0.97      0.32 o
  -4   4   1        1.32        0.97      0.25 o
  -3   4   1        5.04        9.16      0.46 o
  -2   4   1      155.22      161.70      1.94 o
  -1   4   1       34.63       42.35      0.66 o
   0   4   1       26.40       14.79      0.55 o
   1   4   1        8.00        9.32      0.48 o
   2   4   1     1361.36     1350.04     12.43 o
   3   4   1      421.77      475.26      5.16 o
   4   4   1       55.87       42.31      0.78 o
   5   4   1       77.83       87.55      1.63 o
   6   4   1      304.89      318.53      4.35 o
   7   4   1      114.04      102.60      2.69 o
   8   4   1       28.08       30.21      2.19 o
   9   4   1        1.42        1.46      1.36 o
  10   4   1       17.29       20.34      2.13 o
  -9   5   1       10.86        6.00      1.85 o
  -8   5   1        2.19        2.54      0.98 o
  -7   5   1       23.28       19.74      1.38 o
  -6   5   1        3.38        2.20      0.48 o
  -5   5   1      747.07      763.31      7.54 o
  -4   5   1      125.28      147.62      1.93 o
  -3   5   1      140.95      135.91      1.96 o
  -2   5   1      315.99      357.51      3.79 o
  -1   5   1      161.36      185.94      2.31 o
   0   5   1       84.30       77.89      1.51 o
   1   5   1        0.79        1.36      0.23 o
   2   5   1        1.17        0.13      0.30 o
   3   5   1      367.52      351.97      4.57 o
   4   5   1       50.63       59.17      1.00 o
   5   5   1        4.39        3.66      0.53 o
   6   5   1        0.01       -0.30      0.31 o
   7   5   1       21.67       15.62      1.01 o
   8   5   1       13.26       12.23      1.27 o
   9   5   1       88.54       89.27      4.15 o
  -9   6   1        3.88        5.41      1.22 o
  -8   6   1       10.26       11.66      1.27 o
  -7   6   1       76.46       81.51      4.38 o
  -6   6   1      132.89      113.77      2.93 o
  -5   6   1        0.84        0.92      0.38 o
  -4   6   1       48.25       48.61      1.26 o
  -3   6   1        0.56       -0.34      0.35 o
  -2   6   1        0.71        0.08      0.40 o
  -1   6   1        9.70        8.12      0.67 o
   0   6   1        0.09       -0.11      0.48 o
   1   6   1      329.34      332.52      3.63 o
   2   6   1        9.66        9.78      0.49 o
   3   6   1      285.17      261.72      3.51 o
   4   6   1       70.35       66.31      2.04 o
   5   6   1      226.61      212.69      3.72 o
   6   6   1       74.45       85.77      2.41 o
   7   6   1        0.61        0.12      0.98 o
   8   6   1        8.52       11.39      1.38 o
   9   6   1        1.60        1.36      0.94 o
  -8   7   1        3.73        2.08      1.61 o
  -7   7   1        0.16       -0.10      0.72 o
  -6   7   1        1.25        2.78      0.62 o
  -5   7   1       49.29       46.46      1.32 o
  -4   7   1      232.80      229.62      4.89 o
  -3   7   1       33.84       34.03      1.41 o
  -2   7   1       89.10       85.09      1.81 o
  -1   7   1        6.56        5.12      0.77 o
   0   7   1       58.71       56.98      1.73 o
   1   7   1        1.80        0.77      0.56 o
   2   7   1       42.00       36.65      1.12 o
   3   7   1        0.08        0.09      0.59 o
   4   7   1        0.56        0.19      0.51 o
   5   7   1       32.01       29.07      1.37 o
   6   7   1        6.41        4.70      0.91 o
   7   7   1        1.41        0.08      0.80 o
   8   7   1        3.51        8.77      1.85 o
  -7   8   1        0.37        0.35      0.98 o
  -6   8   1        6.36        2.28      1.04 o
  -5   8   1        8.38        8.73      0.71 o
  -4   8   1       64.87       61.93      2.18 o
  -3   8   1        3.85        4.07      0.75 o
  -2   8   1      202.91      207.55      4.79 o
  -1   8   1      147.67      132.64      2.94 o
   0   8   1      350.16      350.76      8.16 o
   1   8   1        5.23        3.55      0.82 o
   2   8   1       69.26       65.38      3.07 o
   3   8   1        3.81        5.49      0.77 o
   4   8   1       21.67       20.55      1.39 o
   5   8   1        6.01        5.44      0.84 o
   6   8   1        9.59       10.69      1.16 o
   7   8   1        0.58        1.34      0.86 o
  -6   9   1        9.45        9.46      1.31 o
  -5   9   1        1.22        1.59      0.64 o
  -4   9   1        6.41        7.21      1.35 o
  -3   9   1        4.13        4.38      1.47 o
  -2   9   1       11.24       11.37      1.42 o
  -1   9   1        1.43        3.31      1.07 o
   0   9   1        2.59        0.36      0.77 o
   1   9   1       24.32       22.14      1.36 o
   2   9   1       10.08        8.13      1.61 o
   3   9   1        0.00       -0.76      0.76 o
   4   9   1        0.08       -0.82      0.84 o
   5   9   1        4.10        4.76      1.15 o
   6   9   1        4.63        4.62      1.05 o
  -5  10   1        6.25        5.35      1.51 o
  -4  10   1       12.04       10.62      1.96 o
  -3  10   1       14.58       12.21      2.03 o
  -2  10   1       16.89       18.21      2.20 o
  -1  10   1        0.40        0.08      1.09 o
   0  10   1       42.26       43.25      2.01 o
   1  10   1        8.13        6.63      1.24 o
   2  10   1       37.05       33.52      2.69 o
   3  10   1        0.16       -0.58      1.30 o
   4  10   1        3.31        3.22      0.98 o
   5  10   1       20.75       17.36      1.08 o
  -3  11   1       10.85       11.47      2.20 o
  -2  11   1        0.65        0.39      1.61 o
  -1  11   1        1.14       -1.15      1.15 o
   0  11   1       25.60       27.03      3.92 o
   1  11   1       69.62       67.80      3.67 o
   2  11   1        0.08       -1.38      1.38 o
   3  11   1       35.00       34.96      3.81 o
 -11   0   2       96.02      115.33      7.15 o
 -10   0   2        2.47        2.31      2.08 o
  -9   0   2      133.78      114.64      6.23 o
  -8   0   2      679.26      601.80     17.99 o
  -7   0   2      767.94      709.98     20.30 o
  -6   0   2      296.43      286.25      9.46 o
  -5   0   2     1200.63     1394.16     23.39 o
  -4   0   2     2717.50     2850.91     50.87 o
  -3   0   2        0.51        2.27      0.75 o
  -2   0   2      187.41      185.68      3.48 o
  -1   0   2      636.61      624.86      8.62 o
   0   0   2     7091.52     6513.06    219.59 o
   1   0   2     3241.39     3093.73     42.73 o
   2   0   2        0.62        0.35      0.41 o
   3   0   2     1703.70     1752.61     25.16 o
   4   0   2     2984.70     3177.71     45.35 o
   5   0   2      159.49      181.22      3.41 o
   6   0   2       37.34       47.44      1.83 o
   7   0   2      528.28      498.69     14.99 o
   8   0   2       58.84       56.97      4.15 o
   9   0   2        1.60        1.15      1.85 o
  10   0   2        0.58        1.85      1.85 o
  11   0   2        0.15        0.92      2.08 o
 -11   1   2       15.92       17.82      4.61 o
 -10   1   2        2.57        1.48      1.54 o
  -9   1   2        0.74        0.74      1.22 o
  -8   1   2      404.29      390.51      9.21 o
  -7   1   2      231.25      231.37      6.03 o
  -6   1   2       36.44       35.33      1.42 o
  -5   1   2        2.70        5.71      0.28 o
  -4   1   2      632.96      676.61     10.95 o
  -3   1   2      306.33      294.16      3.27 o
  -2   1   2       55.57       60.85      0.80 o
  -1   1   2     2141.83     2123.55     19.07 o
   0   1   2     1608.99     1579.87     14.46 o
   1   1   2    24901.40    21403.39    581.43 o
   2   1   2      172.41      153.14      1.62 o
   3   1   2       89.56       84.41      1.05 o
   4   1   2       32.21       27.77      0.59 o
   5   1   2      415.48      457.16      5.59 o
   6   1   2       20.12       21.22      0.64 o
   7   1   2       18.71       15.70      1.54 o
   8   1   2       33.58       31.86      2.20 o
   9   1   2        1.39        0.49      1.22 o
  10   1   2        6.99       10.60      1.87 o
 -10   2   2        0.93        0.12      1.38 o
  -9   2   2        0.88        0.62      1.50 o
  -8   2   2      313.64      285.86      7.32 o
  -7   2   2       32.13       44.07      2.33 o
  -6   2   2       26.49       26.26      1.17 o
  -5   2   2       17.07       16.07      0.75 o
  -4   2   2      944.15     1019.49     12.18 o
  -3   2   2     2986.28     3077.44     30.25 o
  -2   2   2     1135.90     1086.54      9.99 o
  -1   2   2     2013.88     2092.35     18.86 o
   0   2   2     2513.18     2682.95     31.15 o
   1   2   2     4763.24     4724.53     45.45 o
   2   2   2        2.19        2.21      0.36 o
   3   2   2      465.68      451.28      4.98 o
   4   2   2      886.71      977.44      9.12 o
   5   2   2       46.00       40.34      0.96 o
   6   2   2       35.64       32.34      1.02 o
   7   2   2       79.98       62.55      2.72 o
   8   2   2        0.06       -0.85      1.05 o
   9   2   2       36.42       27.46      2.27 o
  10   2   2        0.14        1.15      1.38 o
 -10   3   2       15.32       19.84      2.21 o
  -9   3   2        0.03       -1.15      1.73 o
  -8   3   2      173.13      169.91      5.54 o
  -7   3   2       15.82       16.00      1.16 o
  -6   3   2      170.43      162.61      3.41 o
  -5   3   2      638.42      636.83      6.93 o
  -4   3   2      385.90      375.71      3.91 o
  -3   3   2       32.79       30.75      1.04 o
  -2   3   2      269.53      240.15      2.57 o
  -1   3   2        1.54        1.97      0.21 o
   0   3   2      623.70      645.82      5.67 o
   1   3   2     9092.98     8993.96     80.31 o
   2   3   2       54.61       49.66      1.02 o
   3   3   2      381.79      377.00      4.56 o
   4   3   2      418.39      401.65      4.47 o
   5   3   2       45.54       52.00      0.99 o
   6   3   2      487.44      506.93      6.32 o
   7   3   2      120.21      102.19      2.32 o
   8   3   2       73.74       69.85      3.05 o
   9   3   2        9.08       10.08      1.66 o
  10   3   2       17.02       16.30      2.05 o
 -10   4   2        0.34        0.00      1.85 o
  -9   4   2       23.63       27.61      2.26 o
  -8   4   2        6.25        6.56      1.10 o
  -7   4   2      141.66      141.03      3.32 o
  -6   4   2      175.21      157.50      2.90 o
  -5   4   2       42.94       48.04      1.10 o
  -4   4   2      373.59      378.84      3.99 o
  -3   4   2      195.42      236.25      2.67 o
  -2   4   2      870.87      917.09      9.01 o
  -1   4   2      272.72      253.86      2.59 o
   0   4   2      310.06      293.47      3.51 o
   1   4   2     2933.59     3167.71     26.76 o
   2   4   2      880.54      879.54      8.94 o
   3   4   2      105.16      143.10      2.22 o
   4   4   2        4.23        2.40      0.43 o
   5   4   2      268.98      287.52      3.52 o
   6   4   2       14.40       17.38      0.93 o
   7   4   2       39.50       39.98      1.47 o
   8   4   2       50.28       59.40      2.72 o
   9   4   2       45.31       49.77      3.23 o
  10   4   2        2.20        1.35      1.39 o
  -9   5   2        9.87        9.79      1.38 o
  -8   5   2       48.98       47.39      3.11 o
  -7   5   2        5.08        3.42      1.15 o
  -6   5   2       18.79       15.05      1.05 o
  -5   5   2      191.61      198.20      2.92 o
  -4   5   2        4.07        8.28      0.51 o
  -3   5   2      299.18      290.13      3.27 o
  -2   5   2        6.97        8.04      0.45 o
  -1   5   2       14.50       12.77      0.36 o
   0   5   2       73.97       86.80      1.59 o
   1   5   2      307.40      315.06      3.56 o
   2   5   2       47.32       48.26      0.91 o
   3   5   2       12.41       16.29      0.51 o
   4   5   2       54.07       60.75      1.44 o
   5   5   2      179.00      183.91      2.97 o
   6   5   2       11.21       14.31      0.60 o
   7   5   2       48.12       37.09      2.73 o
   8   5   2        3.30        2.83      0.89 o
   9   5   2       74.64       90.65      4.15 o
  -9   6   2        0.00        0.34      1.05 o
  -8   6   2        2.98        2.98      1.05 o
  -7   6   2        0.34       -0.10      0.72 o
  -6   6   2      114.25      108.90      2.24 o
  -5   6   2        6.91        5.19      0.48 o
  -4   6   2       66.00       72.05      1.54 o
  -3   6   2       37.37       35.64      0.95 o
  -2   6   2      223.22      252.68      3.15 o
  -1   6   2      836.98      877.78     10.53 o
   0   6   2       30.28       36.41      1.29 o
   1   6   2       81.06       74.69      1.05 o
   2   6   2        6.31        4.04      0.39 o
   3   6   2       31.25       27.88      0.81 o
   4   6   2       35.16       31.23      1.27 o
   5   6   2      153.69      147.83      2.94 o
   6   6   2       51.83       50.69      1.84 o
   7   6   2       83.81       84.89      2.46 o
   8   6   2        6.29        6.23      1.85 o
   9   6   2       47.43       54.67      3.92 o
  -8   7   2       30.43       31.64      1.83 o
  -7   7   2        0.55       -0.69      1.04 o
  -6   7   2       60.67       60.00      1.68 o
  -5   7   2        9.78       11.70      0.92 o
  -4   7   2       45.14       36.23      1.40 o
  -3   7   2       18.49       13.94      0.97 o
  -2   7   2      131.39      121.44      2.90 o
  -1   7   2        0.25        0.91      0.75 o
   0   7   2        9.22       10.68      0.90 o
   1   7   2      135.07      122.62      2.66 o
   2   7   2        3.83        5.88      0.62 o
   3   7   2        0.00       -0.41      0.41 o
   4   7   2        0.87        0.93      0.45 o
   5   7   2       70.52       65.53      1.94 o
   6   7   2       68.39       65.67      2.21 o
   7   7   2       17.67       14.95      1.57 o
   8   7   2        6.03        4.38      1.85 o
  -7   8   2        2.13        2.89      0.81 o
  -6   8   2       10.76       12.14      0.90 o
  -5   8   2        0.32        0.04      0.54 o
  -4   8   2      116.16      108.74      2.85 o
  -3   8   2       44.28       45.56      1.47 o
  -2   8   2       38.55       33.40      1.89 o
  -1   8   2      164.42      164.04      3.99 o
   0   8   2        4.18        2.23      0.82 o
   1   8   2       11.21       11.08      1.12 o
   2   8   2       76.34       68.14      1.66 o
   3   8   2        2.24        0.45      0.72 o
   4   8   2       28.02       25.12      1.51 o
   5   8   2       87.26       84.87      2.49 o
   6   8   2        8.11        8.83      1.10 o
   7   8   2       35.70       33.72      1.78 o
  -6   9   2        6.80        7.28      1.00 o
  -5   9   2       12.55       11.96      1.03 o
  -4   9   2       79.69       71.22      2.28 o
  -3   9   2       10.57        8.86      2.42 o
  -2   9   2       13.78       15.29      1.55 o
  -1   9   2        3.06        3.23      1.14 o
   0   9   2        2.55        1.42      0.82 o
   1   9   2       20.77       19.01      1.66 o
   2   9   2       85.49       84.70      2.71 o
   3   9   2        6.64        5.26      1.15 o
   4   9   2        6.48        4.37      0.92 o
   5   9   2        2.34        3.40      1.19 o
   6   9   2        6.04       10.13      1.46 o
  -5  10   2        5.93        6.12      0.91 o
  -4  10   2        0.31        0.85      1.54 o
  -3  10   2       40.15       34.93      2.77 o
  -2  10   2        1.29        1.73      1.18 o
  -1  10   2        1.82        1.52      1.10 o
   0  10   2        3.00        1.64      1.27 o
   1  10   2        0.34       -0.28      0.97 o
   2  10   2       53.88       53.74      3.26 o
   3  10   2        0.97        1.31      1.44 o
   4  10   2        0.23       -0.11      0.62 o
   5  10   2        7.23        5.96      1.21 o
  -3  11   2        9.89       11.10      2.77 o
  -2  11   2        2.77        1.54      1.54 o
  -1  11   2        2.78        1.55      1.61 o
   0  11   2       16.55       16.40      2.16 o
   1  11   2        6.95       10.62      1.94 o
   2  11   2       66.86       67.24      3.83 o
   3  11   2        2.95        3.58      1.79 o
 -10   1   3        2.54        3.58      1.47 o
  -9   1   3        2.97        2.38      1.22 o
  -8   1   3        4.19        5.65      1.54 o
  -7   1   3        9.61       10.46      1.47 o
  -6   1   3       12.86       10.51      0.84 o
  -5   1   3        2.90        2.43      0.26 o
  -4   1   3      256.48      279.75      3.27 o
  -3   1   3        0.27        1.22      0.22 o
  -2   1   3     1527.20     1470.41     13.59 o
  -1   1   3     1479.78     1376.75     15.16 o
   0   1   3      343.51      342.67      2.91 o
   1   1   3     4326.13     4301.67     46.16 o
   2   1   3     1424.07     1471.80     14.33 o
   3   1   3      207.61      228.87      2.37 o
   4   1   3       85.30      106.36      1.32 o
   5   1   3       15.11        9.07      0.70 o
   6   1   3       53.19       50.87      1.50 o
   7   1   3        3.57        4.82      1.61 o
   8   1   3       19.54       17.52      1.77 o
   9   1   3        0.15       -0.69      1.50 o
  10   1   3        4.80        5.77      1.63 o
 -10   2   3       76.04       86.00      4.04 o
  -9   2   3        0.12        0.09      1.22 o
  -8   2   3       16.20       12.95      2.31 o
  -7   2   3      112.98       82.18      3.21 o
  -6   2   3       68.07       66.51      1.99 o
  -5   2   3      681.78      694.05      7.44 o
  -4   2   3      354.88      406.70      4.55 o
  -3   2   3      178.43      193.20      2.37 o
  -2   2   3      171.61      187.21      2.00 o
  -1   2   3      133.64      122.86      1.38 o
   0   2   3      828.41      881.76      8.65 o
   1   2   3    22856.05    20650.20    307.30 o
   2   2   3      151.59      164.84      1.95 o
   3   2   3     1778.12     1855.62     16.85 o
   4   2   3       40.62       54.76      0.90 o
   5   2   3      517.75      530.54      5.86 o
   6   2   3      194.82      180.11      3.21 o
   7   2   3      226.31      221.36      4.50 o
   8   2   3      136.66      126.30      4.20 o
   9   2   3        4.84        4.74      1.96 o
  10   2   3       37.52       43.19      2.92 o
 -10   3   3        1.84        2.63      1.54 o
  -9   3   3       18.03       16.58      2.00 o
  -8   3   3       63.90       60.88      3.69 o
  -7   3   3        9.05        6.75      0.94 o
  -6   3   3       29.44       31.29      1.18 o
  -5   3   3       59.49       62.16      1.27 o
  -4   3   3      140.97      172.23      2.26 o
  -3   3   3        0.30       -0.18      0.18 o
  -2   3   3       29.19       32.08      0.64 o
  -1   3   3       17.35       21.00      0.65 o
   0   3   3       12.10       14.87      0.53 o
   1   3   3     6618.73     6782.91    119.16 o
   2   3   3      156.64      172.62      1.92 o
   3   3   3        7.81       10.50      0.54 o
   4   3   3      388.48      418.81      4.64 o
   5   3   3       73.30       70.73      1.18 o
   6   3   3       31.13       34.18      1.11 o
   7   3   3       54.95       42.26      1.80 o
   8   3   3       44.94       33.99      3.23 o
   9   3   3        0.06       -1.01      1.61 o
  10   3   3        2.07        0.08      1.38 o
 -10   4   3       36.85       46.36      3.92 o
  -9   4   3       34.90       33.45      3.23 o
  -8   4   3       38.68       34.20      1.75 o
  -7   4   3       57.74       65.07      2.18 o
  -6   4   3       30.87       37.33      1.32 o
  -5   4   3       86.23       84.49      1.50 o
  -4   4   3        5.11        7.92      0.94 o
  -3   4   3      122.64       90.23      1.33 o
  -2   4   3      730.94      849.71      8.08 o
  -1   4   3      134.92      142.86      1.62 o
   0   4   3        7.63       15.25      0.59 o
   1   4   3      222.35      239.66      2.66 o
   2   4   3       52.60       60.32      1.98 o
   3   4   3        8.89       15.30      0.69 o
   4   4   3        0.94        0.82      0.38 o
   5   4   3      109.86       97.64      1.43 o
   6   4   3        2.20        2.00      0.65 o
   7   4   3        0.97        0.03      0.57 o
   8   4   3        1.37        3.15      1.03 o
   9   4   3       52.34       55.04      2.86 o
  10   4   3       10.77       10.53      1.75 o
  -9   5   3        0.01       -0.23      0.98 o
  -8   5   3        6.98        6.44      1.15 o
  -7   5   3        2.50        4.65      1.04 o
  -6   5   3       27.66       33.26      1.97 o
  -5   5   3       64.16       67.10      1.34 o
  -4   5   3       32.71       32.51      0.83 o
  -3   5   3        5.32        6.66      0.44 o
  -2   5   3      653.45      647.47      5.85 o
  -1   5   3        1.68        4.68      0.50 o
   0   5   3      544.05      550.72      6.32 o
   1   5   3     1056.95     1102.06     10.05 o
   2   5   3      147.37      133.39      1.73 o
   3   5   3       99.88       96.14      1.34 o
   4   5   3        6.11        6.07      0.64 o
   5   5   3        8.01        8.15      0.70 o
   6   5   3      176.88      165.04      3.16 o
   7   5   3        7.59        5.80      0.77 o
   8   5   3       12.10       10.30      1.11 o
   9   5   3        3.90        4.38      1.38 o
  -9   6   3        0.57        1.38      1.14 o
  -8   6   3       59.20       61.16      2.59 o
  -7   6   3       23.02       24.14      2.77 o
  -6   6   3        6.33        4.30      0.78 o
  -5   6   3       13.94       10.95      0.74 o
  -4   6   3       13.16       14.97      0.87 o
  -3   6   3        9.69        9.97      0.74 o
  -2   6   3      307.98      309.78      3.71 o
  -1   6   3        2.54        0.94      0.70 o
   0   6   3        4.98        6.54      0.74 o
   1   6   3      267.57      277.78      2.95 o
   2   6   3        9.38        7.85      0.50 o
   3   6   3        3.80        2.96      0.39 o
   4   6   3       51.43       52.92      1.97 o
   5   6   3       66.61       61.74      1.82 o
   6   6   3       56.74       53.73      1.95 o
   7   6   3        3.06        4.90      1.16 o
   8   6   3       36.26       39.90      3.23 o
   9   6   3        9.19        6.46      2.08 o
  -8   7   3        1.19        2.29      0.98 o
  -7   7   3        1.15        0.84      0.89 o
  -6   7   3       43.23       43.09      1.47 o
  -5   7   3      227.45      214.13      3.29 o
  -4   7   3       22.49       22.90      1.23 o
  -3   7   3      141.01      143.60      2.80 o
  -2   7   3        0.05       -0.90      0.90 o
  -1   7   3       11.41       11.39      1.18 o
   0   7   3      151.74      165.63      3.66 o
   1   7   3       63.19       63.35      2.58 o
   2   7   3       16.78       14.77      1.07 o
   3   7   3        9.57        7.54      0.56 o
   4   7   3        6.54        5.94      0.88 o
   5   7   3       27.84       25.61      1.43 o
   6   7   3        1.89        0.54      0.75 o
   7   7   3       16.40       15.20      1.27 o
   8   7   3        0.85       -0.92      1.38 o
  -7   8   3        1.07       -0.36      0.89 o
  -6   8   3        4.65        2.43      0.72 o
  -5   8   3        0.06       -0.57      0.57 o
  -4   8   3       21.40       18.58      2.85 o
  -3   8   3        1.07        1.42      0.60 o
  -2   8   3       39.08       39.59      2.32 o
  -1   8   3        0.90        0.09      0.84 o
   0   8   3       25.74       24.20      1.69 o
   1   8   3        4.95        4.96      0.98 o
   2   8   3       64.57       62.06      1.76 o
   3   8   3        7.96        6.87      0.77 o
   4   8   3       25.77       28.76      1.59 o
   5   8   3        0.43        0.34      0.78 o
   6   8   3        0.00       -0.77      0.77 o
   7   8   3        2.46        2.06      0.94 o
  -6   9   3        1.67        1.04      0.67 o
  -5   9   3        8.23        9.93      0.91 o
  -4   9   3        2.01        2.10      0.78 o
  -3   9   3       22.96       25.03      2.75 o
  -2   9   3       29.02       26.04      1.82 o
  -1   9   3       56.12       54.77      2.39 o
   0   9   3       28.48       26.47      2.10 o
   1   9   3       75.44       78.43      2.68 o
   2   9   3       12.61       10.49      1.44 o
   3   9   3       43.80       40.87      1.54 o
   4   9   3        9.33       11.51      1.69 o
   5   9   3        1.49        0.99      0.98 o
   6   9   3        6.06        5.73      1.89 o
  -5  10   3        9.39       10.69      1.54 o
  -4  10   3       23.92       23.12      2.52 o
  -3  10   3        2.75        4.04      2.31 o
  -2  10   3       40.43       43.70      2.40 o
  -1  10   3        0.54       -0.68      1.22 o
   0  10   3       23.07       21.69      2.10 o
   1  10   3       46.99       44.92      2.82 o
   2  10   3       58.30       59.84      2.50 o
   3  10   3        0.00       -0.69      1.30 o
   4  10   3        0.12       -0.86      1.83 o
   5  10   3        1.27        3.14      1.19 o
  -3  11   3       10.51        9.92      3.00 o
  -2  11   3        2.55        2.31      1.63 o
  -1  11   3        0.15       -0.37      1.38 o
   0  11   3        7.57        9.91      1.94 o
   1  11   3       18.59       24.58      2.33 o
   2  11   3        0.35        2.54      2.54 o
   3  11   3       20.82       26.76      3.92 o
 -10   0   4       10.97        9.69      2.54 o
  -9   0   4        0.04        1.61      1.85 o
  -8   0   4      197.27      188.68      7.84 o
  -7   0   4     2064.37     1972.16     50.75 o
  -6   0   4      149.67      169.31      6.69 o
  -5   0   4      182.97      158.15     10.15 o
  -4   0   4      990.51     1006.22     40.83 o
  -3   0   4     1340.47     1237.77     21.94 o
  -2   0   4       80.16       86.04      1.68 o
  -1   0   4     3046.90     2959.97     48.07 o
   0   0   4     5634.06     5401.77     73.38 o
   1   0   4      156.85      136.90      2.20 o
   2   0   4     1975.22     1946.19     26.70 o
   3   0   4       33.10       33.11      1.82 o
   4   0   4        9.78       12.44      0.70 o
   5   0   4       57.18       59.99      1.72 o
   6   0   4        1.41        1.46      0.72 o
   7   0   4        0.40       -0.49      0.81 o
   8   0   4      174.59      156.39      6.92 o
   9   0   4      185.47      181.30      8.07 o
  10   0   4        2.25        5.31      2.31 o
 -10   1   4        7.10        9.70      1.87 o
  -9   1   4        4.70        4.30      2.08 o
  -8   1   4        0.79        1.85      1.30 o
  -7   1   4     1091.74      985.21     36.44 o
  -6   1   4       45.04       44.35      1.75 o
  -5   1   4      110.98      117.31      2.83 o
  -4   1   4      280.54      337.02      4.73 o
  -3   1   4      780.85      900.30      8.98 o
  -2   1   4       68.92       79.87      0.93 o
  -1   1   4      500.85      500.08      4.59 o
   0   1   4     6044.05     5714.73     54.13 o
   1   1   4     5717.88     5755.10     82.16 o
   2   1   4        0.23        0.68      0.16 o
   3   1   4      763.42      749.33      8.46 o
   4   1   4     2165.10     2273.20     20.61 o
   5   1   4      522.74      606.82      7.48 o
   6   1   4       70.09       71.60      1.74 o
   7   1   4      104.54       99.06      2.68 o
   8   1   4      305.92      284.44      7.25 o
   9   1   4       11.26        9.22      2.88 o
  10   1   4        0.25       -0.46      1.30 o
 -10   2   4       24.97       25.98      3.92 o
  -9   2   4        4.95        4.77      1.44 o
  -8   2   4       98.62       89.75      4.50 o
  -7   2   4      284.25      274.15      6.83 o
  -6   2   4      112.01      105.82      2.70 o
  -5   2   4        0.70        0.65      0.31 o
  -4   2   4        5.48        3.25      0.40 o
  -3   2   4       38.00       36.15      0.96 o
  -2   2   4        3.13        2.24      0.33 o
  -1   2   4        1.30        1.22      0.11 o
   0   2   4      562.11      598.92      5.51 o
   1   2   4     6133.37     6311.14     60.76 o
   2   2   4      810.50      926.97      9.61 o
   3   2   4        0.83        0.04      0.38 o
   4   2   4       38.95       58.98      0.95 o
   5   2   4        0.06       -0.33      0.33 o
   6   2   4      119.38      122.51      2.15 o
   7   2   4       79.50       85.92      2.49 o
   8   2   4       38.89       31.62      2.16 o
   9   2   4       28.57       29.26      2.42 o
  10   2   4        0.07       -0.10      1.27 o
 -10   3   4       70.43       82.66      4.10 o
  -9   3   4       34.98       32.37      2.54 o
  -8   3   4        7.74        6.13      1.50 o
  -7   3   4      236.24      213.97      5.31 o
  -6   3   4       19.80       20.60      1.83 o
  -5   3   4       54.01       68.58      1.46 o
  -4   3   4      418.28      478.49      5.32 o
  -3   3   4       74.92       83.83      1.13 o
  -2   3   4        5.85        6.79      0.32 o
  -1   3   4       97.30       88.88      1.58 o
   0   3   4      412.37      444.12      4.99 o
   1   3   4     2394.73     2496.68     31.62 o
   2   3   4     2009.09     2144.51     20.92 o
   3   3   4        3.30        5.01      0.29 o
   4   3   4      119.56      127.15      1.80 o
   5   3   4      231.48      238.03      2.75 o
   6   3   4      309.62      321.39      4.88 o
   7   3   4        4.20        3.00      0.81 o
   8   3   4        4.44        4.44      1.27 o
   9   3   4        0.90        0.66      1.27 o
  10   3   4        0.08        1.05      1.44 o
 -10   4   4       25.17       30.22      3.23 o
  -9   4   4        6.61        4.38      1.85 o
  -8   4   4       19.29       16.56      1.34 o
  -7   4   4       21.45       18.49      1.32 o
  -6   4   4       11.29       14.92      0.97 o
  -5   4   4       16.53       17.42      0.72 o
  -4   4   4        1.81        2.25      0.30 o
  -3   4   4       68.39       73.35      1.18 o
  -2   4   4      240.36      240.75      2.70 o
  -1   4   4       25.53       24.36      0.49 o
   0   4   4       40.04       41.11      0.70 o
   1   4   4     3790.63     3788.74     43.42 o
   2   4   4     3159.11     3377.32     30.40 o
   3   4   4      185.87      198.93      2.87 o
   4   4   4      249.12      247.59      3.50 o
   5   4   4      197.01      199.21      2.39 o
   6   4   4      443.43      388.33      6.02 o
   7   4   4       10.09        7.41      0.83 o
   8   4   4        0.72        1.65      0.98 o
   9   4   4       32.65       38.05      2.43 o
  10   4   4       19.89       29.88      2.54 o
  -9   5   4        2.12        3.00      1.30 o
  -8   5   4       21.08       17.05      1.47 o
  -7   5   4       89.42       88.34      3.11 o
  -6   5   4        7.65       10.96      0.93 o
  -5   5   4      478.51      444.78      6.38 o
  -4   5   4      266.12      250.49      2.90 o
  -3   5   4      162.10      168.52      2.30 o
  -2   5   4      514.75      530.33      5.37 o
  -1   5   4      335.62      351.53      3.93 o
   0   5   4      113.96      117.79      1.70 o
   1   5   4       33.38       44.51      1.55 o
   2   5   4     1292.90     1298.31     14.22 o
   3   5   4        0.01        0.07      0.39 o
   4   5   4       49.22       40.88      1.46 o
   5   5   4       80.92       79.12      1.99 o
   6   5   4       21.84       24.60      1.43 o
   7   5   4        9.60        7.22      0.53 o
   8   5   4        1.43        2.26      0.77 o
   9   5   4       20.44       25.14      2.31 o
  -9   6   4        5.72        6.30      1.38 o
  -8   6   4       50.24       65.57      2.69 o
  -7   6   4       63.27       68.90      2.77 o
  -6   6   4       64.07       65.30      2.02 o
  -5   6   4       27.14       23.97      0.95 o
  -4   6   4       49.21       46.46      1.81 o
  -3   6   4       89.36      104.17      1.87 o
  -2   6   4        9.96        9.84      0.82 o
  -1   6   4      136.69      123.71      3.02 o
   0   6   4       85.16       84.45      3.23 o
   1   6   4      134.80      123.46      1.80 o
   2   6   4       15.40       14.02      0.64 o
   3   6   4      583.29      552.16      6.65 o
   4   6   4       17.23       19.64      1.06 o
   5   6   4      113.80      106.40      2.65 o
   6   6   4        7.97        5.39      0.91 o
   7   6   4        9.61        9.61      1.32 o
   8   6   4        2.13        3.00      1.61 o
   9   6   4        0.61        0.92      1.61 o
  -8   7   4        0.66       -0.31      0.89 o
  -7   7   4        0.42        0.59      0.89 o
  -6   7   4       26.24       27.94      2.18 o
  -5   7   4       58.90       60.26      2.81 o
  -4   7   4       19.05       19.31      0.97 o
  -3   7   4       67.83       72.54      1.86 o
  -2   7   4       41.11       43.69      1.76 o
  -1   7   4      656.15      652.49     10.96 o
   0   7   4      356.65      322.89      7.41 o
   1   7   4        0.50        0.08      0.32 o
   2   7   4        5.42        4.39      0.61 o
   3   7   4        7.38        9.60      0.84 o
   4   7   4        1.49        1.75      0.68 o
   5   7   4        0.18       -0.60      0.60 o
   6   7   4        2.13       -0.06      0.73 o
   7   7   4        1.62        0.66      0.92 o
   8   7   4        1.39        2.77      1.61 o
  -7   8   4       17.88       18.73      1.44 o
  -6   8   4       14.79       12.08      0.97 o
  -5   8   4       41.25       37.18      1.46 o
  -4   8   4       76.31       76.71      2.40 o
  -3   8   4      115.92      116.92      2.45 o
  -2   8   4        0.11       -0.80      0.80 o
  -1   8   4        8.22        6.42      1.91 o
   0   8   4        1.99        1.15      1.14 o
   1   8   4       11.00        9.93      1.27 o
   2   8   4      100.64      102.38      2.10 o
   3   8   4      115.42      109.23      2.37 o
   4   8   4        0.14        0.09      0.84 o
   5   8   4        1.07       -0.05      0.99 o
   6   8   4        3.17        5.14      1.32 o
   7   8   4        4.23        6.42      1.16 o
  -6   9   4        0.36        0.16      0.76 o
  -5   9   4        1.17        1.45      0.71 o
  -4   9   4        2.01        0.35      0.95 o
  -3   9   4       21.80       26.64      1.86 o
  -2   9   4        0.13        1.36      1.01 o
  -1   9   4       39.08       42.80      2.69 o
   0   9   4        1.02        1.28      1.22 o
   1   9   4       83.30       85.41      4.04 o
   2   9   4       83.47       91.54      2.92 o
   3   9   4        0.04       -0.55      0.55 o
   4   9   4       51.95       50.55      2.11 o
   5   9   4        4.73        7.42      3.11 o
   6   9   4        5.71        4.40      1.10 o
  -5  10   4       22.48       22.22      1.83 o
  -4  10   4        4.61        3.58      1.71 o
  -3  10   4       65.49       64.32      4.27 o
  -2  10   4       64.44       77.01      3.74 o
  -1  10   4        8.18        7.36      1.63 o
   0  10   4        1.44        0.36      1.11 o
   1  10   4       86.87       96.83      3.93 o
   2  10   4       18.23       19.85      2.05 o
   3  10   4        9.78        7.38      2.54 o
   4  10   4        0.19       -0.18      1.15 o
   5  10   4        1.74        2.59      1.19 o
  -3  11   4        5.32        7.38      2.77 o
  -2  11   4        3.98        3.61      2.19 o
  -1  11   4        3.71        2.50      2.65 o
   0  11   4       17.72       18.83      2.21 o
   1  11   4        8.89        7.36      1.77 o
   2  11   4        6.06        6.72      1.66 o
   3  11   4       46.10       47.29      5.07 o
 -10   1   5        2.53        1.71      2.31 o
  -9   1   5        9.01       14.10      1.87 o
  -8   1   5        8.60        4.97      1.38 o
  -7   1   5       31.79       31.44      2.27 o
  -6   1   5        0.64        2.41      0.66 o
  -5   1   5       27.98       35.45      1.00 o
  -4   1   5      943.33     1031.88     10.34 o
  -3   1   5     1430.72     1618.85     13.40 o
  -2   1   5      146.69      152.44      1.85 o
  -1   1   5      543.61      526.11      4.58 o
   0   1   5      538.05      535.59      5.37 o
   1   1   5     2187.55     1994.47     20.99 o
   2   1   5      278.36      253.22      3.03 o
   3   1   5      150.40      168.88      2.40 o
   4   1   5      604.88      616.53      5.49 o
   5   1   5       90.00       82.78      1.43 o
   6   1   5        2.47        2.23      0.77 o
   7   1   5       92.74       95.25      2.23 o
   8   1   5       27.55       22.40      3.11 o
   9   1   5       10.72        8.00      1.73 o
  10   1   5        1.16       -0.62      1.38 o
 -10   2   5       23.52       23.55      4.73 o
  -9   2   5       17.14       13.64      1.87 o
  -8   2   5      305.60      295.75      7.55 o
  -7   2   5      180.75      162.72      4.86 o
  -6   2   5     1650.27     1615.72     23.05 o
  -5   2   5       41.69       50.14      1.25 o
  -4   2   5        5.52       11.80      0.61 o
  -3   2   5      323.44      352.56      3.94 o
  -2   2   5      521.84      556.68      5.75 o
  -1   2   5        1.39        0.42      0.11 o
   0   2   5       44.07       44.19      0.60 o
   1   2   5      682.94      630.63      6.39 o
   2   2   5      134.36      134.40      2.00 o
   3   2   5       16.57       18.45      0.60 o
   4   2   5       19.84       14.91      0.53 o
   5   2   5       30.92       36.49      0.86 o
   6   2   5        5.61        3.71      0.66 o
   7   2   5        3.52        5.52      0.76 o
   8   2   5        0.45       -0.35      1.38 o
   9   2   5        9.24       13.50      1.85 o
  10   2   5        4.29        4.16      1.54 o
 -10   3   5        4.58        5.44      2.42 o
  -9   3   5        0.51       -0.50      1.27 o
  -8   3   5        0.14        0.76      1.11 o
  -7   3   5      205.45      200.87      4.31 o
  -6   3   5        5.51        4.67      0.80 o
  -5   3   5       48.61       52.24      1.31 o
  -4   3   5      771.36      849.30      8.31 o
  -3   3   5       15.28       20.95      0.59 o
  -2   3   5      198.83      233.57      2.72 o
  -1   3   5      134.27      129.96      1.35 o
   0   3   5      242.61      225.47      3.82 o
   1   3   5      808.52      883.60      8.84 o
   2   3   5      949.33     1000.04      9.99 o
   3   3   5        7.78        7.32      0.40 o
   4   3   5       31.70       20.24      0.56 o
   5   3   5       66.83       74.76      1.30 o
   6   3   5       35.87       27.91      0.89 o
   7   3   5       69.92       81.64      2.09 o
   8   3   5       31.92       28.33      5.88 o
   9   3   5        7.85        6.40      1.49 o
  10   3   5        4.98        6.57      1.71 o
 -10   4   5        1.22        1.15      1.85 o
  -9   4   5        1.36        1.61      1.61 o
  -8   4   5        4.65        4.23      1.18 o
  -7   4   5        0.58        0.57      0.75 o
  -6   4   5       36.58       43.74      2.09 o
  -5   4   5        1.91       -0.36      0.39 o
  -4   4   5       83.01       90.78      1.43 o
  -3   4   5      182.89      229.76      2.65 o
  -2   4   5      151.33      145.85      1.85 o
  -1   4   5       12.41       21.24      0.49 o
   0   4   5     1465.37     1583.05     15.18 o
   1   4   5       19.45       20.27      1.24 o
   2   4   5     4265.21     4214.57     40.94 o
   3   4   5      126.93      138.33      1.72 o
   4   4   5        3.69        1.66      0.41 o
   5   4   5        9.78        9.94      0.58 o
   6   4   5       78.52       76.32      1.66 o
   7   4   5       35.37       33.50      2.01 o
   8   4   5       45.76       50.24      2.51 o
   9   4   5        0.16       -1.01      1.01 o
  10   4   5        0.12        0.56      1.36 o
  -9   5   5       80.97       86.95      3.34 o
  -8   5   5        4.55        6.11      1.14 o
  -7   5   5       72.89       69.10      3.00 o
  -6   5   5       31.64       34.21      1.72 o
  -5   5   5      175.47      181.77      3.60 o
  -4   5   5       23.79       24.26      1.07 o
  -3   5   5       68.20       57.56      1.41 o
  -2   5   5        0.19       -0.24      0.33 o
  -1   5   5       17.07       16.19      0.84 o
   0   5   5       95.21      102.61      2.17 o
   1   5   5     1126.14     1208.46     12.10 o
   2   5   5        0.21        2.41      0.83 o
   3   5   5      189.53      183.57      2.46 o
   4   5   5       30.46       35.33      1.20 o
   5   5   5       50.57       47.90      1.58 o
   6   5   5      129.44      127.39      2.69 o
   7   5   5       29.13       25.50      1.26 o
   8   5   5        0.30        0.51      0.92 o
   9   5   5       11.79        9.46      1.38 o
  -9   6   5       15.01       18.23      1.85 o
  -8   6   5       27.49       26.33      5.19 o
  -7   6   5        2.74        3.57      1.05 o
  -6   6   5       27.49       29.35      1.45 o
  -5   6   5       27.88       29.30      1.09 o
  -4   6   5      321.06      321.24      4.40 o
  -3   6   5        0.89        0.73      0.45 o
  -2   6   5      138.86      134.64      2.42 o
  -1   6   5       38.29       39.37      2.03 o
   0   6   5        1.07        1.69      0.72 o
   1   6   5        8.10        9.19      0.69 o
   2   6   5      634.63      634.53      6.79 o
   3   6   5        4.57        1.36      0.86 o
   4   6   5       41.81       38.75      1.76 o
   5   6   5        4.33        3.47      0.84 o
   6   6   5       41.88       36.34      2.53 o
   7   6   5        0.29        0.07      0.75 o
   8   6   5        6.03        3.46      1.61 o
   9   6   5        0.16       -1.61      1.61 o
  -8   7   5       49.26       55.35      2.52 o
  -7   7   5       19.94       23.02      1.63 o
  -6   7   5        3.71        4.49      0.86 o
  -5   7   5        0.00       -0.39      0.51 o
  -4   7   5       24.22       24.25      1.07 o
  -3   7   5       17.92       20.05      1.08 o
  -2   7   5       88.28       93.54      2.79 o
  -1   7   5      371.35      392.43      8.80 o
   0   7   5       16.82       17.71      1.54 o
   1   7   5       29.59       29.83      0.97 o
   2   7   5      250.99      250.87      6.65 o
   3   7   5      275.27      271.68      3.78 o
   4   7   5        0.52       -0.17      1.13 o
   5   7   5       51.60       45.56      1.81 o
   6   7   5        3.69        3.68      0.92 o
   7   7   5       21.11       25.40      1.91 o
   8   7   5        0.02        0.00      1.38 o
  -7   8   5        3.51        2.54      1.15 o
  -6   8   5        7.50        9.76      1.04 o
  -5   8   5       12.92       13.33      0.98 o
  -4   8   5       81.94       87.97      2.27 o
  -3   8   5        0.31        0.12      0.57 o
  -2   8   5        0.14       -0.34      1.38 o
  -1   8   5        1.06        1.55      2.08 o
   0   8   5       44.60       42.61      2.43 o
   1   8   5       14.48       16.73      1.61 o
   2   8   5        0.31        1.05      0.56 o
   3   8   5        0.42       -0.32      0.73 o
   4   8   5        1.50        0.95      0.69 o
   5   8   5        0.02       -0.36      0.73 o
   6   8   5        0.93       -0.22      0.78 o
   7   8   5        1.63        2.88      1.01 o
  -6   9   5        4.79        5.99      1.14 o
  -5   9   5       31.98       32.03      1.48 o
  -4   9   5       16.46       17.22      1.18 o
  -3   9   5        0.07       -0.35      1.14 o
  -2   9   5       14.64       17.77      3.00 o
  -1   9   5       66.96       72.70      3.34 o
   0   9   5       61.44       59.18      2.92 o
   1   9   5      123.07      118.54      4.10 o
   2   9   5      111.27       99.17      4.73 o
   3   9   5       85.09       78.26      2.13 o
   4   9   5        6.61        7.25      1.54 o
   5   9   5        6.31        5.58      1.32 o
   6   9   5        4.25        5.27      1.08 o
  -5  10   5        0.14       -0.91      1.03 o
  -4  10   5        2.22        2.54      2.31 o
  -3  10   5       19.66       20.97      2.36 o
  -2  10   5        9.78        6.88      2.77 o
  -1  10   5        5.63        5.19      1.63 o
   0  10   5        5.07        8.76      2.08 o
   1  10   5        2.27        3.36      1.44 o
   2  10   5       11.33       11.61      1.85 o
   3  10   5        0.13       -0.92      1.11 o
   4  10   5        1.55        0.48      0.84 o
   5  10   5       38.33       42.26      2.37 o
  -2  11   5        3.65        3.57      1.87 o
  -1  11   5        0.05       -0.35      1.47 o
   0  11   5       10.50       10.06      1.88 o
   1  11   5       30.08       35.53      2.72 o
   2  11   5        1.16       -0.83      1.32 o
 -10   0   6        1.05        2.08      2.08 o
  -9   0   6       21.01       17.99      3.00 o
  -8   0   6      251.73      223.05      9.00 o
  -7   0   6      184.21      182.45      7.61 o
  -6   0   6        6.45        7.47      0.65 o
  -5   0   6      101.61      102.38      2.03 o
  -4   0   6     1594.84     1812.60     25.10 o
  -3   0   6      705.31      822.19     14.32 o
  -2   0   6      612.69      561.59      8.12 o
  -1   0   6      501.48      517.54     12.03 o
   0   0   6       81.09       71.25      1.36 o
   1   0   6     5786.96     5402.52     88.05 o
   2   0   6      456.38      443.73      5.50 o
   3   0   6        0.38        0.43      0.34 o
   4   0   6     1116.34     1174.06     21.21 o
   5   0   6      267.23      304.35      6.60 o
   6   0   6        2.20        1.61      0.72 o
   7   0   6      253.35      250.37      6.92 o
   8   0   6      130.16      134.01      6.23 o
   9   0   6        2.67        0.69      1.85 o
  10   0   6        0.00       -0.69      1.85 o
 -10   1   6        0.45        0.12      1.47 o
  -9   1   6        3.99        4.06      1.38 o
  -8   1   6        1.33        0.52      0.43 o
  -7   1   6      801.78      752.02     16.15 o
  -6   1   6      264.88      242.05      4.61 o
  -5   1   6        0.09        1.79      0.38 o
  -4   1   6      628.90      746.40      6.83 o
  -3   1   6      300.01      382.95      3.46 o
  -2   1   6       87.87      108.46      1.44 o
  -1   1   6     1228.60     1186.32     10.01 o
   0   1   6     1208.38     1198.43     10.72 o
   1   1   6       39.90       41.23      0.57 o
   2   1   6     1777.55     1721.68     18.21 o
   3   1   6      164.20      196.27      2.37 o
   4   1   6        0.02        1.38      0.26 o
   5   1   6      223.25      219.04      2.83 o
   6   1   6       26.62       31.85      1.26 o
   7   1   6       60.12       68.69      2.33 o
   8   1   6       28.68       21.31      1.96 o
   9   1   6      108.30       96.50      3.90 o
  10   1   6        5.31        4.94      1.61 o
 -10   2   6       23.91       29.29      2.59 o
  -9   2   6        0.69        0.37      1.22 o
  -8   2   6        1.71        4.46      3.00 o
  -7   2   6       37.96       43.64      1.92 o
  -6   2   6      899.51      832.33     12.61 o
  -5   2   6       32.71       28.90      1.14 o
  -4   2   6     1147.26     1255.76     12.83 o
  -3   2   6      408.47      433.15      4.77 o
  -2   2   6     1455.61     1504.01     12.45 o
  -1   2   6      144.24      169.96      1.83 o
   0   2   6      108.54      122.70      1.25 o
   1   2   6     2137.86     2191.69     21.22 o
   2   2   6     2359.62     2432.28     25.64 o
   3   2   6       84.83      106.82      1.64 o
   4   2   6       44.39       52.06      0.98 o
   5   2   6      330.76      337.14      3.64 o
   6   2   6      468.61      470.68      6.94 o
   7   2   6       95.07       97.56      2.38 o
   8   2   6        2.69        4.34      1.22 o
   9   2   6       67.20       69.57      3.38 o
  10   2   6        2.29        2.28      1.61 o
 -10   3   6       32.66       37.82      4.84 o
  -9   3   6        0.93        0.22      1.38 o
  -8   3   6       13.81       13.99      1.77 o
  -7   3   6      451.08      400.78      7.12 o
  -6   3   6       13.91       16.69      1.45 o
  -5   3   6      106.40      118.38      2.45 o
  -4   3   6      364.33      391.08      4.54 o
  -3   3   6      932.12      975.15     10.09 o
  -2   3   6      136.78      122.13      2.34 o
  -1   3   6      148.55      115.01      1.21 o
   0   3   6        8.02        7.18      0.34 o
   1   3   6       68.72       62.87      1.02 o
   2   3   6     1146.41     1213.86     12.05 o
   3   3   6       10.39       11.72      0.54 o
   4   3   6      171.89      150.61      2.24 o
   5   3   6        0.68        0.37      0.34 o
   6   3   6        1.38        1.08      0.44 o
   7   3   6      171.04      157.32      3.22 o
   8   3   6       64.94       63.10      2.98 o
   9   3   6        1.91        2.58      1.27 o
  10   3   6        0.25       -0.08      1.38 o
 -10   4   6       35.26       44.52      3.92 o
  -9   4   6       81.61       88.57      5.07 o
  -8   4   6        0.80        0.75      0.89 o
  -7   4   6      141.75      141.23      3.51 o
  -6   4   6      476.60      456.28      7.69 o
  -5   4   6      311.14      303.33      4.79 o
  -4   4   6        2.82        3.28      0.42 o
  -3   4   6      580.63      616.65      6.59 o
  -2   4   6      125.72      133.04      1.84 o
  -1   4   6       14.30       22.55      0.39 o
   0   4   6      475.58      497.28      4.79 o
   1   4   6      740.25      762.34      9.80 o
   2   4   6     1493.64     1452.00     14.38 o
   3   4   6       54.19       60.17      1.21 o
   4   4   6        8.68        5.15      0.45 o
   5   4   6      121.27      111.12      2.50 o
   6   4   6      289.01      282.14      3.49 o
   7   4   6       16.11       20.61      1.12 o
   8   4   6        5.94        4.42      1.15 o
   9   4   6       27.47       25.22      1.99 o
  10   4   6        6.00        7.81      1.60 o
  -9   5   6       26.32       28.27      2.12 o
  -8   5   6       38.06       39.68      2.28 o
  -7   5   6        7.54        6.40      1.14 o
  -6   5   6        0.38        0.12      0.82 o
  -5   5   6        6.07        4.54      0.69 o
  -4   5   6        5.13        5.29      0.51 o
  -3   5   6      253.27      265.07      3.95 o
  -2   5   6      173.03      182.13      2.58 o
  -1   5   6       52.71       60.87      1.23 o
   0   5   6       67.30       83.76      1.26 o
   1   5   6       39.88       38.99      1.03 o
   2   5   6     1890.83     1877.41     19.19 o
   3   5   6      359.09      372.50      4.68 o
   4   5   6      133.44      113.42      2.15 o
   5   5   6        0.00       -0.49      0.49 o
   6   5   6        1.37        0.97      0.66 o
   7   5   6        0.03       -0.56      0.67 o
   8   5   6        1.60        1.97      1.73 o
   9   5   6        3.98        5.31      1.15 o
  -9   6   6        7.99        8.09      1.54 o
  -8   6   6      142.74      134.72      4.08 o
  -7   6   6        5.53        5.17      1.14 o
  -6   6   6        6.04        8.19      1.14 o
  -5   6   6        0.35        0.42      0.57 o
  -4   6   6       30.24       26.48      1.03 o
  -3   6   6      366.13      360.88      5.19 o
  -2   6   6       14.16       15.68      0.88 o
  -1   6   6      291.95      292.88      6.84 o
   0   6   6      178.29      183.05      5.42 o
   1   6   6        2.41        3.43      0.99 o
   2   6   6        0.09        1.99      1.26 o
   3   6   6       36.84       29.96      1.65 o
   4   6   6       44.42       37.03      1.45 o
   5   6   6        8.85        8.30      0.94 o
   6   6   6        9.20       11.04      1.08 o
   7   6   6        2.40        2.91      0.86 o
   8   6   6       14.49       17.99      2.54 o
   9   6   6        3.84        4.84      2.08 o
  -8   7   6        9.24       10.13      3.11 o
  -7   7   6       10.09       10.40      1.30 o
  -6   7   6        0.98        1.36      0.89 o
  -5   7   6       11.43        9.95      0.97 o
  -4   7   6       14.67       11.70      1.03 o
  -3   7   6       11.55       12.08      0.92 o
  -2   7   6       88.65       85.47      3.26 o
  -1   7   6        0.71       -0.12      0.98 o
   0   7   6       13.87       13.89      3.11 o
   1   7   6       24.54       21.12      1.93 o
   2   7   6      815.91      807.59     12.11 o
   3   7   6      327.42      330.48      4.85 o
   4   7   6       92.32       84.64      1.80 o
   5   7   6       30.52       33.22      1.59 o
   6   7   6        4.07        3.58      0.89 o
   7   7   6       12.60       13.04      1.28 o
   8   7   6        3.75        1.19      1.05 o
  -7   8   6        0.86        1.27      0.98 o
  -6   8   6        3.51        3.46      0.98 o
  -5   8   6       23.00       22.53      1.65 o
  -4   8   6        2.18        2.25      0.75 o
  -3   8   6       12.91       13.27      1.17 o
  -2   8   6        4.96        3.11      1.14 o
  -1   8   6        7.04        6.86      1.38 o
   0   8   6       59.73       62.23      2.88 o
   1   8   6        0.45        0.40      1.04 o
   2   8   6        5.60        7.31      1.07 o
   3   8   6       71.02       71.57      2.07 o
   4   8   6       24.72       24.40      1.06 o
   5   8   6        3.48        2.43      1.00 o
   6   8   6       15.72       20.18      2.26 o
   7   8   6       11.88       12.17      1.32 o
  -6   9   6       57.50       64.32      2.52 o
  -5   9   6       76.11       86.17      2.44 o
  -4   9   6       21.51       18.56      1.33 o
  -3   9   6       33.31       36.73      2.61 o
  -2   9   6        4.29        5.33      1.47 o
  -1   9   6       67.58       69.96      3.46 o
   0   9   6        1.92        1.20      1.22 o
   1   9   6        0.50        3.70      1.32 o
   2   9   6       35.02       34.34      2.21 o
   3   9   6        0.15        0.37      0.84 o
   4   9   6       35.28       33.40      4.04 o
   5   9   6        0.09       -1.09      1.38 o
   6   9   6        3.00        4.10      1.08 o
  -5  10   6        1.17        2.24      1.36 o
  -4  10   6       10.01        9.69      2.77 o
  -3  10   6       23.39       20.39      2.28 o
  -2  10   6       11.20        9.63      3.46 o
  -1  10   6        8.99        8.04      1.66 o
   0  10   6        9.57        9.26      1.66 o
   1  10   6       31.86       33.71      2.49 o
   2  10   6       16.89       15.97      1.88 o
   3  10   6        4.81        3.03      1.19 o
   4  10   6        0.22       -0.27      0.84 o
   5  10   6        4.73        8.01      1.39 o
  -2  11   6       64.52       70.18      3.91 o
  -1  11   6       25.90       31.52      2.76 o
   0  11   6       10.14        7.55      2.19 o
   1  11   6       25.97       29.85      4.84 o
   2  11   6       10.25       10.97      1.75 o
 -10   1   7        1.26        0.79      1.44 o
  -9   1   7        6.36        8.08      1.61 o
  -8   1   7       11.42       12.73      1.64 o
  -7   1   7       20.99       28.01      2.42 o
  -6   1   7      162.52      169.37      3.63 o
  -5   1   7       10.32       14.75      0.50 o
  -4   1   7      371.08      367.83      3.64 o
  -3   1   7      325.65      340.59      2.98 o
  -2   1   7      291.11      291.53      2.77 o
  -1   1   7     2025.77     2041.97     17.04 o
   0   1   7        1.99        2.54      0.20 o
   1   1   7      510.44      534.13      5.34 o
   2   1   7      108.30       92.33      1.39 o
   3   1   7        7.04       13.02      0.49 o
   4   1   7       41.76       39.69      0.79 o
   5   1   7       76.61       75.92      1.40 o
   6   1   7       12.03       10.95      0.86 o
   7   1   7       32.61       31.41      1.44 o
   8   1   7       69.12       62.18      3.09 o
   9   1   7       10.60       11.17      2.65 o
  10   1   7       14.62       16.07      2.10 o
 -10   2   7        0.12       -1.26      2.08 o
  -9   2   7        3.31        3.18      1.44 o
  -8   2   7        0.00        0.07      1.15 o
  -7   2   7       55.76       52.20      2.07 o
  -6   2   7       36.78       48.34      1.92 o
  -5   2   7       30.72       29.50      1.23 o
  -4   2   7       84.20       76.00      1.18 o
  -3   2   7        9.34       20.73      0.55 o
  -2   2   7      781.36      799.10      6.83 o
  -1   2   7       75.55       68.75      0.93 o
   0   2   7      134.32      108.42      1.23 o
   1   2   7      128.24      153.49      1.90 o
   2   2   7        3.07        3.76      0.34 o
   3   2   7      132.52      154.79      2.18 o
   4   2   7        1.02        0.61      0.45 o
   5   2   7       32.29       38.45      0.88 o
   6   2   7        4.46        6.44      0.79 o
   7   2   7      157.26      144.88      3.04 o
   8   2   7        2.48        5.01      1.96 o
   9   2   7        2.66        3.00      1.44 o
  10   2   7       15.87       13.33      2.00 o
 -10   3   7        0.88       -0.83      1.49 o
  -9   3   7        0.69        0.61      1.32 o
  -8   3   7        0.92        0.00      1.14 o
  -7   3   7       24.21       31.28      1.67 o
  -6   3   7      150.22      121.05      3.90 o
  -5   3   7      331.21      320.17      4.96 o
  -4   3   7       43.82       42.04      1.01 o
  -3   3   7      679.89      738.00      8.05 o
  -2   3   7      633.23      664.60      5.74 o
  -1   3   7        0.44        1.05      0.20 o
   0   3   7      637.08      732.99      7.49 o
   1   3   7        0.03       -0.09      0.21 o
   2   3   7      152.96      201.95      2.45 o
   3   3   7      137.11      136.22      2.04 o
   4   3   7      224.67      226.27      3.67 o
   5   3   7       16.41       22.02      0.74 o
   6   3   7       27.25       23.11      0.91 o
   7   3   7        0.39        0.44      0.66 o
   8   3   7       34.52       35.44      5.88 o
   9   3   7        5.62        3.96      1.36 o
  10   3   7       38.40       41.45      2.82 o
 -10   4   7        2.62        4.61      2.08 o
  -9   4   7       71.07       73.12      4.61 o
  -8   4   7       27.05       25.04      1.77 o
  -7   4   7      122.07      118.12      3.67 o
  -6   4   7      214.31      218.12      4.51 o
  -5   4   7      110.38      125.12      2.64 o
  -4   4   7       35.60       30.92      1.02 o
  -3   4   7      194.54      191.17      2.83 o
  -2   4   7      201.15      192.57      2.47 o
  -1   4   7        2.25        2.39      0.20 o
   0   4   7      203.58      216.30      2.61 o
   1   4   7       27.58       24.50      0.71 o
   2   4   7     1327.80     1414.72     14.05 o
   3   4   7        0.75        1.52      0.35 o
   4   4   7      279.33      295.82      5.76 o
   5   4   7       24.81       23.09      0.76 o
   6   4   7      253.46      246.36      3.20 o
   7   4   7        5.97        6.92      0.81 o
   8   4   7        2.24        3.77      1.50 o
   9   4   7        8.30        7.85      1.42 o
  -9   5   7        0.01        0.82      1.22 o
  -8   5   7        1.69        0.35      0.98 o
  -7   5   7       36.53       36.35      1.96 o
  -6   5   7       49.32       40.75      4.61 o
  -5   5   7      183.55      183.32      3.98 o
  -4   5   7       44.34       45.04      2.26 o
  -3   5   7       10.51        7.16      0.66 o
  -2   5   7      139.64      165.97      2.68 o
  -1   5   7        3.85        3.23      0.40 o
   0   5   7      623.10      608.29      6.26 o
   1   5   7       88.58      107.18      1.64 o
   2   5   7       12.67       17.82      1.45 o
   3   5   7      238.25      269.35      7.18 o
   4   5   7        2.79        1.20      0.50 o
   5   5   7        0.01       -0.53      0.53 o
   6   5   7       33.96       38.23      1.10 o
   7   5   7       37.26       38.13      1.23 o
   8   5   7       36.23       43.49      1.96 o
   9   5   7        2.18        3.69      1.15 o
  -9   6   7       44.82       54.46      2.77 o
  -8   6   7        1.28        0.23      1.14 o
  -7   6   7      101.70      104.46      4.61 o
  -6   6   7      135.41      129.90      3.67 o
  -5   6   7       80.79       76.34      2.24 o
  -4   6   7       17.55       15.16      0.82 o
  -3   6   7       23.78       21.94      0.99 o
  -2   6   7        0.49        0.00      0.54 o
  -1   6   7      200.37      206.42      5.30 o
   0   6   7        1.03        3.06      0.62 o
   1   6   7       11.03       11.16      0.69 o
   2   6   7      444.99      442.73      5.42 o
   3   6   7      223.25      217.17      3.84 o
   4   6   7      308.46      304.18      4.48 o
   5   6   7       38.77       42.58      1.82 o
   6   6   7       49.20       45.53      2.03 o
   7   6   7        0.05       -0.17      0.78 o
   8   6   7       19.41       19.42      3.46 o
  -8   7   7       43.67       46.32      2.52 o
  -7   7   7        3.22        4.89      1.14 o
  -6   7   7        2.03        2.05      1.50 o
  -5   7   7        0.89       -0.05      0.75 o
  -4   7   7       34.98       32.45      1.92 o
  -3   7   7        1.07        1.15      0.87 o
  -2   7   7        3.63        1.04      0.98 o
  -1   7   7      146.26      142.34      4.32 o
   0   7   7        3.13        4.47      1.05 o
   1   7   7        0.64       -0.11      0.51 o
   2   7   7      151.73      158.53      3.39 o
   3   7   7      342.57      333.20      4.94 o
   4   7   7        1.74        1.34      0.42 o
   5   7   7        8.04        9.87      1.35 o
   6   7   7        4.63        4.86      1.85 o
   7   7   7       13.17       11.76      1.23 o
   8   7   7        3.34        2.47      1.08 o
  -7   8   7       15.71       16.03      2.88 o
  -6   8   7        7.35        8.80      1.38 o
  -5   8   7       13.90       18.06      1.27 o
  -4   8   7       12.88       10.86      1.09 o
  -3   8   7        1.08        1.48      1.22 o
  -2   8   7        3.65        2.49      2.42 o
  -1   8   7       14.80       19.34      1.87 o
   0   8   7        5.43        4.05      1.73 o
   1   8   7      104.70      100.27      3.54 o
   2   8   7      127.10      131.49      2.92 o
   3   8   7      153.04      148.64      3.28 o
   4   8   7       11.42       12.20      0.90 o
   5   8   7        9.38        9.50      1.10 o
   6   8   7        4.92        6.68      1.10 o
   7   8   7       38.57       52.58      2.30 o
  -6   9   7        6.71        6.60      1.22 o
  -5   9   7       38.29       35.71      1.69 o
  -4   9   7       51.07       54.40      2.40 o
  -3   9   7       37.95       44.31      3.81 o
  -2   9   7        1.47        1.32      1.38 o
  -1   9   7       53.89       49.12      5.31 o
   0   9   7        7.28        5.06      1.61 o
   1   9   7       17.99       19.42      4.84 o
   2   9   7       31.43       33.44      1.02 o
   3   9   7       36.94       32.40      1.82 o
   4   9   7       34.27       33.80      1.49 o
   5   9   7       11.81       16.34      1.39 o
   6   9   7       20.78       26.96      1.69 o
  -4  10   7       36.13       41.22      3.34 o
  -3  10   7       12.27       12.83      2.03 o
  -2  10   7       19.27       23.50      2.36 o
  -1  10   7       14.85       12.53      2.08 o
   0  10   7       15.47       18.15      3.34 o
   1  10   7       55.41       53.93      3.05 o
   2  10   7        9.02        5.01      1.49 o
   3  10   7        4.70        5.45      1.96 o
   4  10   7        1.76       -0.57      1.04 o
  -2  11   7        0.07        1.31      1.71 o
  -1  11   7        7.79       10.56      2.10 o
   0  11   7        4.42        8.24      1.94 o
   1  11   7        7.31       10.30      2.42 o
   2  11   7        2.81        3.84      1.49 o
 -10   0   8       16.59       16.61      3.23 o
  -9   0   8       47.08       45.90      4.38 o
  -8   0   8        1.40        0.23      1.61 o
  -7   0   8      245.72      227.36     15.69 o
  -6   0   8     1306.17     1207.68     20.65 o
  -5   0   8     1370.75     1337.87     28.95 o
  -4   0   8       43.19       61.11      1.49 o
  -3   0   8     3464.81     3634.18     43.33 o
  -2   0   8      284.87      314.99      4.33 o
  -1   0   8     4832.42     4687.37     63.15 o
   0   0   8      212.18      184.76      2.71 o
   1   0   8        2.91        1.39      0.55 o
   2   0   8      250.58      216.30      2.97 o
   3   0   8     2056.46     2139.39     25.02 o
   4   0   8       43.20       53.77      1.27 o
   5   0   8       22.32       21.26      1.47 o
   6   0   8       42.49       43.98      2.12 o
   7   0   8      300.05      294.27     14.88 o
   8   0   8       28.76       36.21      3.46 o
   9   0   8       90.91       86.73      5.31 o
  10   0   8        4.04        0.46      2.08 o
 -10   1   8        0.65       -0.98      1.38 o
  -9   1   8       15.92       24.08      6.80 o
  -8   1   8        1.92        2.86      0.96 o
  -7   1   8      146.04      129.11      5.19 o
  -6   1   8       32.00       26.65      1.82 o
  -5   1   8       97.04      112.55      1.66 o
  -4   1   8       38.85       26.24      0.54 o
  -3   1   8     1715.33     1982.91     16.68 o
  -2   1   8     1499.74     1548.18     13.09 o
  -1   1   8      381.47      360.82      3.35 o
   0   1   8        4.78        5.09      0.46 o
   1   1   8     1760.68     1815.25     17.31 o
   2   1   8       74.15       89.36      1.42 o
   3   1   8       46.78       55.24      1.04 o
   4   1   8        6.72        8.11      0.42 o
   5   1   8        7.31        5.49      0.66 o
   6   1   8       51.97       48.56      1.55 o
   7   1   8      204.55      191.77      3.65 o
   8   1   8      106.36      104.62      3.97 o
   9   1   8       19.27       21.59      2.54 o
  10   1   8        1.20        0.08      1.44 o
 -10   2   8        3.18        4.61      1.77 o
  -9   2   8        0.13       -1.14      1.14 o
  -8   2   8        0.00       -1.05      1.05 o
  -7   2   8      118.48      105.23      4.09 o
  -6   2   8     1334.87     1317.62     19.24 o
  -5   2   8       22.49       25.32      1.12 o
  -4   2   8       18.41       23.44      0.77 o
  -3   2   8      688.77      764.32      6.61 o
  -2   2   8      104.55      134.05      1.52 o
  -1   2   8       81.19       91.66      1.20 o
   0   2   8      301.55      306.10      2.98 o
   1   2   8      586.93      640.54      7.84 o
   2   2   8      177.26      239.36      3.06 o
   3   2   8       22.99       21.39      0.73 o
   4   2   8        1.36        0.91      0.35 o
   5   2   8       27.11       27.76      1.06 o
   6   2   8       30.48       28.60      1.23 o
   7   2   8       51.52       49.41      1.76 o
   8   2   8       14.25       17.67      1.41 o
   9   2   8       62.64       60.36      3.10 o
  10   2   8        5.78        5.04      1.66 o
 -10   3   8        2.50        4.61      2.08 o
  -9   3   8       23.86       22.80      2.33 o
  -8   3   8       31.98       36.60      3.00 o
  -7   3   8        1.97        1.29      0.81 o
  -6   3   8       91.38       97.15      2.78 o
  -5   3   8      166.59      148.36      2.92 o
  -4   3   8       59.44       60.75      1.34 o
  -3   3   8      375.46      399.38      4.15 o
  -2   3   8      338.58      334.68      3.30 o
  -1   3   8      528.45      559.71      5.34 o
   0   3   8      563.22      627.07      6.52 o
   1   3   8      429.29      470.69      5.03 o
   2   3   8     1229.05     1270.09     12.66 o
   3   3   8        2.04        0.40      0.29 o
   4   3   8      263.10      283.30      3.72 o
   5   3   8      396.82      413.55      4.71 o
   6   3   8        6.27        6.26      0.55 o
   7   3   8       13.82       11.11      1.13 o
   8   3   8       12.57       12.31      1.78 o
   9   3   8        0.26        0.55      1.15 o
  10   3   8        4.55        3.50      1.49 o
  -9   4   8        0.00        1.85      1.85 o
  -8   4   8        1.43        1.08      1.85 o
  -7   4   8      252.04      242.77      5.77 o
  -6   4   8      512.42      488.86      9.68 o
  -5   4   8      255.91      246.49      4.20 o
  -4   4   8       10.99        7.99      0.88 o
  -3   4   8        5.87        6.79      0.63 o
  -2   4   8       71.87       62.60      1.15 o
  -1   4   8      559.61      622.54      5.26 o
   0   4   8      411.90      452.53      4.92 o
   1   4   8        0.51        0.01      0.27 o
   2   4   8      414.54      418.66      4.65 o
   3   4   8      691.95      672.38      7.80 o
   4   4   8      821.99      743.55      8.59 o
   5   4   8        5.06        4.07      0.47 o
   6   4   8      105.44      108.27      2.07 o
   7   4   8        4.29        6.59      0.61 o
   8   4   8        1.28        1.35      0.83 o
   9   4   8        5.94        5.24      1.39 o
  -9   5   8       17.24       20.37      4.50 o
  -8   5   8        4.96        2.83      1.22 o
  -7   5   8       69.01       79.37      3.34 o
  -6   5   8       79.58       74.33      2.69 o
  -5   5   8      199.63      183.43      4.55 o
  -4   5   8       10.18       13.14      0.97 o
  -3   5   8        8.15       14.87      1.17 o
  -2   5   8      196.39      205.06      3.19 o
  -1   5   8      110.91       99.68      1.96 o
   0   5   8        0.75        2.37      0.62 o
   1   5   8       10.17       13.34      0.67 o
   2   5   8       15.79       16.43      0.66 o
   3   5   8      112.65      101.66      2.11 o
   4   5   8       98.96       94.30      1.80 o
   5   5   8        0.02       -0.03      0.35 o
   6   5   8        1.58        3.12      0.45 o
   7   5   8       17.47       15.83      1.13 o
   8   5   8        0.74       -0.55      0.80 o
   9   5   8        0.32       -0.92      0.92 o
  -8   6   8       13.89       17.61      1.71 o
  -7   6   8       10.03       11.18      1.38 o
  -6   6   8       18.57       19.39      2.88 o
  -5   6   8        4.14        2.67      0.81 o
  -4   6   8       35.58       36.55      1.37 o
  -3   6   8        1.77        3.66      0.69 o
  -2   6   8      146.68      154.83      3.05 o
  -1   6   8       35.47       25.45      1.77 o
   0   6   8       20.47       21.70      0.92 o
   1   6   8        5.34        6.02      0.59 o
   2   6   8      170.65      160.39      2.80 o
   3   6   8     1951.45     1959.51     21.17 o
   4   6   8      240.80      240.60      4.16 o
   5   6   8        0.48        1.37      0.70 o
   6   6   8        5.23        7.76      1.00 o
   7   6   8       34.41       38.04      1.85 o
   8   6   8        2.69        2.11      1.15 o
  -8   7   8       45.23       49.08      2.61 o
  -7   7   8       51.20       55.27      2.52 o
  -6   7   8        1.55        1.36      1.50 o
  -5   7   8       12.07       11.28      1.10 o
  -4   7   8      124.10      126.05      3.09 o
  -3   7   8       50.67       52.10      1.74 o
  -2   7   8      129.00      133.35      4.24 o
  -1   7   8       40.12       35.87      2.12 o
   0   7   8       20.33       17.62      1.61 o
   1   7   8        4.67        4.97      0.71 o
   2   7   8      251.96      253.22      8.85 o
   3   7   8        4.90        5.52      0.97 o
   4   7   8       13.90       13.51      0.65 o
   5   7   8       48.27       43.27      1.98 o
   6   7   8       27.24       28.88      2.51 o
   7   7   8       32.34       38.70      1.92 o
   8   7   8       25.17       26.94      2.60 o
  -7   8   8        1.57        1.60      1.27 o
  -6   8   8       47.64       50.22      2.27 o
  -5   8   8       27.34       26.04      1.69 o
  -4   8   8        2.18        0.60      0.73 o
  -3   8   8        1.22       -0.44      1.27 o
  -2   8   8       97.27       95.24      3.75 o
  -1   8   8       29.94       31.45      2.77 o
   0   8   8      102.95      100.30      3.74 o
   1   8   8        2.36        1.55      0.42 o
   2   8   8      138.80      133.20      3.40 o
   3   8   8      277.30      252.97      4.77 o
   4   8   8        3.08        2.80      1.14 o
   5   8   8        7.49        4.51      1.00 o
   6   8   8        4.15        7.78      1.10 o
   7   8   8        0.14        0.46      1.00 o
  -6   9   8        6.67        6.59      1.22 o
  -5   9   8        1.05        1.47      0.87 o
  -4   9   8        1.14        1.96      1.47 o
  -3   9   8        3.11        2.08      1.47 o
  -2   9   8      122.44      127.00      4.57 o
  -1   9   8      103.10      103.71      4.16 o
   0   9   8       72.60       82.60      4.27 o
   1   9   8        6.20        3.89      1.32 o
   2   9   8       91.40       93.61      2.21 o
   3   9   8       36.60       33.62      1.49 o
   4   9   8        7.38        6.76      0.98 o
   5   9   8        1.82       -0.38      0.80 o
   6   9   8       33.19       36.31      1.94 o
  -4  10   8       25.31       32.52      4.15 o
  -3  10   8        0.02       -0.46      1.47 o
  -2  10   8        0.04        0.28      1.61 o
  -1  10   8       14.45       12.98      1.96 o
   0  10   8        1.84        0.88      2.19 o
   1  10   8        1.19        1.55      2.88 o
   2  10   8        7.35        8.99      3.00 o
   3  10   8        1.13       -0.09      1.15 o
   4  10   8        4.11        1.98      1.27 o
  -1  11   8        1.50        1.61      2.42 o
   0  11   8        8.31        7.63      1.94 o
   1  11   8       21.26       22.68      2.38 o
 -10   1   9        0.33        0.35      1.63 o
  -9   1   9       15.42       18.67      2.20 o
  -8   1   9        0.29       -0.42      0.42 o
  -7   1   9       41.47       40.11      2.59 o
  -6   1   9       95.60       99.48      3.17 o
  -5   1   9       97.90       81.09      1.69 o
  -4   1   9       21.50       18.31      0.45 o
  -3   1   9        0.01        0.98      0.23 o
  -2   1   9        0.08        0.70      0.20 o
  -1   1   9        2.63        2.12      0.20 o
   0   1   9      909.46      908.35      8.34 o
   1   1   9       17.93       24.57      0.65 o
   2   1   9       28.03       19.98      1.42 o
   3   1   9      173.15      180.03      2.31 o
   4   1   9        1.99        1.68      0.31 o
   5   1   9       80.35       82.62      1.98 o
   6   1   9       36.83       34.69      1.38 o
   7   1   9       25.49       27.47      1.38 o
   8   1   9       29.35       28.12      4.13 o
   9   1   9        7.55        8.52      1.71 o
  10   1   9        2.65        3.11      1.63 o
 -10   2   9       13.42       10.19      2.10 o
  -9   2   9        1.08        1.76      1.38 o
  -8   2   9       24.66       26.11      2.27 o
  -7   2   9       39.02       35.25      1.83 o
  -6   2   9      596.80      583.96      9.47 o
  -5   2   9       59.81       64.20      2.03 o
  -4   2   9      172.42      177.44      1.89 o
  -3   2   9        0.29        0.74      0.21 o
  -2   2   9      781.08      859.52      7.53 o
  -1   2   9      152.73      179.96      2.02 o
   0   2   9      444.75      511.81      4.80 o
   1   2   9     1831.53     1911.67     18.72 o
   2   2   9        3.83        0.59      0.36 o
   3   2   9     1306.41     1292.17     14.06 o
   4   2   9       75.83       72.09      1.56 o
   5   2   9      329.76      331.45      3.98 o
   6   2   9        8.05        8.55      0.81 o
   7   2   9      161.54      162.23      3.33 o
   8   2   9        0.03        1.72      0.91 o
   9   2   9       19.51       21.74      2.16 o
  10   2   9       12.93       13.99      2.00 o
 -10   3   9        0.48        0.46      1.85 o
  -9   3   9        0.15       -1.38      1.38 o
  -8   3   9        6.80        5.30      1.12 o
  -7   3   9       52.74       51.72      2.13 o
  -6   3   9        0.97        0.91      1.03 o
  -5   3   9        1.59        1.38      0.64 o
  -4   3   9       86.01       76.38      1.56 o
  -3   3   9       69.15       92.34      1.26 o
  -2   3   9      160.45      141.71      1.67 o
  -1   3   9        6.19        6.75      0.35 o
   0   3   9        4.77        8.70      0.26 o
   1   3   9        0.00        1.10      0.31 o
   2   3   9       93.87      100.22      1.53 o
   3   3   9       53.11       52.96      1.18 o
   4   3   9      240.38      222.93      3.13 o
   5   3   9       89.89       82.38      1.69 o
   6   3   9        1.21        1.23      0.49 o
   7   3   9       55.26       50.99      1.78 o
   8   3   9        0.57       -0.19      0.93 o
   9   3   9        1.20        1.22      1.36 o
  10   3   9        0.04        0.43      1.32 o
  -9   4   9        2.53        0.00      1.61 o
  -8   4   9        7.84        8.97      1.38 o
  -7   4   9      146.16      137.94      5.77 o
  -6   4   9      417.77      391.55      8.21 o
  -5   4   9      568.29      544.82      9.89 o
  -4   4   9       15.01       17.32      0.88 o
  -3   4   9        6.99        6.21      0.53 o
  -2   4   9      205.93      250.06      2.58 o
  -1   4   9        7.71        9.56      0.33 o
   0   4   9        6.96        4.15      0.43 o
   1   4   9      241.37      239.45      2.95 o
   2   4   9        1.67        1.84      0.35 o
   3   4   9        0.67        1.90      0.54 o
   4   4   9       72.07       72.60      1.53 o
   5   4   9      178.77      166.94      2.65 o
   6   4   9       68.77       66.35      1.56 o
   7   4   9        5.00        6.26      0.67 o
   8   4   9        1.05        0.18      0.84 o
   9   4   9        9.58        8.32      1.39 o
  -9   5   9       18.40       21.23      1.96 o
  -8   5   9        1.43        1.31      1.05 o
  -7   5   9       92.85       92.55      3.25 o
  -6   5   9       90.02       80.36      4.04 o
  -5   5   9       35.60       34.71      1.65 o
  -4   5   9       72.33       66.83      1.72 o
  -3   5   9       19.68       21.50      1.14 o
  -2   5   9       23.27       24.43      0.91 o
  -1   5   9       13.22       13.37      0.57 o
   0   5   9       62.77       67.92      1.93 o
   1   5   9      171.04      165.38      2.80 o
   2   5   9      222.18      212.79      2.95 o
   3   5   9      150.36      139.53      2.93 o
   4   5   9      566.48      561.43      7.91 o
   5   5   9       20.22       20.75      0.92 o
   6   5   9      186.43      184.09      3.60 o
   7   5   9        1.77        0.79      0.56 o
   8   5   9        0.01       -0.06      0.80 o
   9   5   9       13.71       13.38      1.61 o
  -8   6   9        2.22        4.38      1.96 o
  -7   6   9       60.66       52.10      2.52 o
  -6   6   9        7.58        4.39      1.04 o
  -5   6   9       22.48       24.05      2.05 o
  -4   6   9       41.79       40.67      1.46 o
  -3   6   9       71.74       65.75      2.50 o
  -2   6   9      168.51      165.98      3.19 o
  -1   6   9      168.50      158.13      4.48 o
   0   6   9      455.02      436.06      6.99 o
   1   6   9       45.38       37.13      1.23 o
   2   6   9        1.17        1.18      0.53 o
   3   6   9        3.41        3.22      0.96 o
   4   6   9      137.33      120.23      3.03 o
   5   6   9        4.55        4.65      0.93 o
   6   6   9       16.11       15.15      1.21 o
   7   6   9       12.41       18.91      1.39 o
   8   6   9        0.00        0.35      0.95 o
  -8   7   9       24.92       27.34      3.81 o
  -7   7   9        0.08        1.50      1.04 o
  -6   7   9        1.25        1.73      1.04 o
  -5   7   9      152.15      147.62      3.52 o
  -4   7   9      216.30      223.41      4.92 o
  -3   7   9        7.67        8.81      0.90 o
  -2   7   9        9.99        8.90      2.31 o
  -1   7   9        4.25        3.58      1.14 o
   0   7   9        1.49        0.58      0.94 o
   1   7   9       12.74       12.80      0.90 o
   2   7   9       32.30       35.22      2.70 o
   3   7   9       58.42       53.15      1.57 o
   4   7   9       15.96       18.60      1.01 o
   5   7   9       12.55       10.37      1.10 o
   6   7   9        0.85        1.85      0.86 o
   7   7   9        0.60        0.74      0.94 o
   8   7   9        7.74       11.48      1.73 o
  -7   8   9        0.07       -0.27      1.61 o
  -6   8   9        8.71       10.10      3.00 o
  -5   8   9      130.25      137.10      3.31 o
  -4   8   9       62.67       61.51      1.98 o
  -3   8   9        1.85        2.19      1.30 o
  -2   8   9        6.97        5.14      1.38 o
  -1   8   9       40.05       46.25      2.69 o
   0   8   9       50.94       50.06      4.73 o
   1   8   9        3.13        2.81      0.59 o
   2   8   9        1.91        2.69      0.72 o
   3   8   9      186.05      178.87      3.77 o
   4   8   9      183.69      170.08      3.15 o
   5   8   9       30.83       37.29      2.46 o
   6   8   9       16.95       18.44      1.48 o
   7   8   9       26.68       30.08      1.89 o
  -6   9   9       53.47       59.10      2.49 o
  -5   9   9       25.77       24.62      1.51 o
  -4   9   9       25.72       25.83      3.46 o
  -3   9   9        7.80        9.02      1.79 o
  -2   9   9        0.81        0.35      1.30 o
  -1   9   9       41.89       48.90      3.01 o
   0   9   9        0.22        1.25      1.38 o
   1   9   9        0.06       -0.76      1.11 o
   2   9   9        0.21        0.82      0.59 o
   3   9   9       21.16       22.81      1.34 o
   4   9   9        0.28        0.37      0.77 o
   5   9   9        2.42        1.65      1.02 o
  -4  10   9        9.02       11.76      3.00 o
  -3  10   9        0.42        0.12      1.47 o
  -2  10   9       83.54       82.12      3.91 o
  -1  10   9        0.10        1.00      1.54 o
   0  10   9        9.30        9.00      1.77 o
   1  10   9        1.81        0.16      1.38 o
   2  10   9       19.55       23.17      2.09 o
   3  10   9       27.51       28.60      1.31 o
   4  10   9        0.15       -0.76      0.76 o
 -10   0  10       32.71       29.52      3.92 o
  -9   0  10       14.20       20.99      3.23 o
  -8   0  10       21.16       24.68      3.00 o
  -7   0  10        1.21        0.29      0.44 o
  -6   0  10      182.01      173.59      4.05 o
  -5   0  10      484.26      480.46     10.96 o
  -4   0  10       17.10       22.93      0.80 o
  -3   0  10      239.82      259.30      4.73 o
  -2   0  10      429.81      576.42      8.60 o
  -1   0  10      122.80      115.89      2.53 o
   0   0  10      365.40      324.15      4.50 o
   1   0  10     1561.72     1742.49     21.22 o
   2   0  10     4458.13     4486.39     51.96 o
   3   0  10       53.17       64.54      1.25 o
   4   0  10       14.42       17.75      1.38 o
   5   0  10        0.05       -0.65      0.65 o
   6   0  10        0.19       -0.72      0.72 o
   7   0  10      124.67      115.23      4.27 o
   8   0  10       62.04       54.50      2.76 o
   9   0  10       28.95       26.76      3.23 o
  10   0  10       16.73       18.22      3.00 o
 -10   1  10       36.10       38.79      3.10 o
  -9   1  10        0.99        3.31      1.44 o
  -8   1  10        5.74        4.91      0.78 o
  -7   1  10        7.91        9.20      1.54 o
  -6   1  10       20.11       18.38      0.90 o
  -5   1  10      923.67      906.64     11.38 o
  -4   1  10        1.20       -0.07      0.20 o
  -3   1  10       77.83       71.24      1.07 o
  -2   1  10        9.42        6.41      0.33 o
  -1   1  10      814.01      917.11      7.99 o
   0   1  10      862.38      839.40      7.77 o
   1   1  10        2.68        5.66      0.34 o
   2   1  10      635.83      635.06      6.06 o
   3   1  10      457.57      455.00      4.99 o
   4   1  10      140.46      144.48      2.02 o
   5   1  10      262.77      233.89      4.03 o
   6   1  10       43.17       42.90      1.58 o
   7   1  10       66.36       64.36      2.20 o
   8   1  10       98.83       95.57      3.50 o
   9   1  10        4.65        6.37      1.61 o
  10   1  10       14.85       12.56      2.03 o
 -10   2  10        8.67       10.50      2.20 o
  -9   2  10       18.03       23.53      2.36 o
  -8   2  10        0.07       -0.90      1.05 o
  -7   2  10       55.67       45.35      2.90 o
  -6   2  10       59.45       53.76      2.10 o
  -5   2  10      103.07      105.45      2.67 o
  -4   2  10      171.45      174.25      1.91 o
  -3   2  10      334.00      365.70      3.30 o
  -2   2  10      909.81      965.11      8.44 o
  -1   2  10      209.14      226.50      2.47 o
   0   2  10       12.36       15.56      0.52 o
   1   2  10     1496.45     1588.73     15.67 o
   2   2  10      462.36      461.99      5.48 o
   3   2  10       15.23       15.01      0.92 o
   4   2  10       13.51       13.43      0.62 o
   5   2  10       28.29       24.57      0.86 o
   6   2  10        1.77        1.64      0.64 o
   7   2  10        1.64        4.31      0.84 o
   8   2  10        4.69        5.26      1.10 o
   9   2  10        0.95        0.04      1.27 o
  10   2  10        0.69        1.29      2.08 o
 -10   3  10        8.09       11.99      2.77 o
  -9   3  10        0.86       -1.38      1.38 o
  -8   3  10        0.35        0.23      0.94 o
  -7   3  10        9.22        7.07      1.10 o
  -6   3  10      195.22      177.93      3.99 o
  -5   3  10      244.34      256.79      4.36 o
  -4   3  10        3.57        5.13      0.55 o
  -3   3  10        2.36        3.24      0.25 o
  -2   3  10      125.21      113.78      1.34 o
  -1   3  10      526.48      564.31      5.48 o
   0   3  10       20.42       30.87      0.65 o
   1   3  10       42.13       43.50      0.96 o
   2   3  10        7.91        8.51      0.53 o
   3   3  10       16.15        8.99      0.60 o
   4   3  10      787.40      746.38      8.65 o
   5   3  10      360.64      339.01      4.49 o
   6   3  10       77.32       75.03      1.71 o
   7   3  10       28.37       27.30      1.40 o
   8   3  10       15.10       14.73      1.37 o
   9   3  10       42.22       40.35      2.60 o
  -9   4  10        9.24        8.18      1.54 o
  -8   4  10       27.72       24.59      1.94 o
  -7   4  10       80.04       63.53      2.76 o
  -6   4  10      148.16      159.55      4.30 o
  -5   4  10       66.04       60.70      2.13 o
  -4   4  10        0.07        0.16      0.43 o
  -3   4  10       59.48       66.30      1.61 o
  -2   4  10        1.37        1.62      0.60 o
  -1   4  10       23.27       20.99      0.58 o
   0   4  10       20.50       24.80      1.56 o
   1   4  10       15.84       11.10      0.60 o
   2   4  10        5.35        4.11      0.42 o
   3   4  10        3.35        3.69      0.47 o
   4   4  10        3.59        2.74      0.51 o
   5   4  10      215.93      209.51      3.18 o
   6   4  10        0.10        0.45      0.50 o
   7   4  10        0.18       -0.04      0.57 o
   8   4  10        3.21        2.27      0.90 o
   9   4  10        1.66        0.50      1.21 o
  -9   5  10        0.69       -1.19      1.85 o
  -8   5  10        0.30        1.27      1.14 o
  -7   5  10       21.95       15.99      1.54 o
  -6   5  10       10.06        6.74      1.14 o
  -5   5  10      318.34      305.83      5.68 o
  -4   5  10      280.26      265.23      5.25 o
  -3   5  10       88.03       85.12      2.44 o
  -2   5  10        0.00       -0.38      0.38 o
  -1   5  10        0.08        4.50      0.98 o
   0   5  10      157.75      147.85      2.50 o
   1   5  10       10.18       12.27      1.03 o
   2   5  10       58.31       66.83      2.03 o
   3   5  10       32.10       30.45      1.43 o
   4   5  10      100.07      100.95      2.14 o
   5   5  10       98.51       95.10      2.30 o
   6   5  10        0.28        0.19      0.52 o
   7   5  10        5.35        6.85      0.73 o
   8   5  10       12.58       15.28      1.42 o
   9   5  10        1.12        0.92      1.15 o
  -8   6  10       44.64       45.65      2.59 o
  -7   6  10        3.43        1.60      1.05 o
  -6   6  10       45.43       41.68      2.20 o
  -5   6  10      340.28      333.51      6.52 o
  -4   6  10      490.40      493.45      7.10 o
  -3   6  10       40.43       39.73      2.22 o
  -2   6  10        2.08        1.01      0.46 o
  -1   6  10       26.01       24.82      1.79 o
   0   6  10       70.94       76.53      2.01 o
   1   6  10        0.08       -0.44      0.44 o
   2   6  10       10.05        6.57      0.67 o
   3   6  10      449.34      433.48      6.10 o
   4   6  10       24.27       24.35      1.11 o
   5   6  10       21.61       20.91      1.01 o
   6   6  10       12.34       16.13      1.28 o
   7   6  10      144.75      161.24      3.80 o
   8   6  10       19.42       23.72      1.62 o
  -7   7  10        0.01       -0.84      0.89 o
  -6   7  10       31.30       27.47      1.77 o
  -5   7  10      273.06      275.55      5.33 o
  -4   7  10      147.42      144.14      2.94 o
  -3   7  10       12.69       13.17      0.92 o
  -2   7  10       64.36       65.23      3.01 o
  -1   7  10       54.62       56.12      2.69 o
   0   7  10      112.04      110.24      2.36 o
   1   7  10        7.95        7.53      0.86 o
   2   7  10        0.02        0.34      0.73 o
   3   7  10       74.15       72.36      1.86 o
   4   7  10       49.52       49.38      1.55 o
   5   7  10        0.79       -0.34      0.51 o
   6   7  10        0.07       -0.77      0.77 o
   7   7  10        6.73       11.83      1.67 o
  -7   8  10        6.15        5.43      1.30 o
  -6   8  10       10.71        8.38      2.31 o
  -5   8  10        2.75        3.53      0.92 o
  -4   8  10       34.84       32.73      2.19 o
  -3   8  10       85.58       87.97      3.74 o
  -2   8  10        0.03        0.46      1.15 o
  -1   8  10      332.64      326.24      8.30 o
   0   8  10      104.09      100.69      7.73 o
   1   8  10       22.05       22.79      1.11 o
   2   8  10        1.63        0.05      0.71 o
   3   8  10      141.61      127.55      3.15 o
   4   8  10       90.31       86.56      2.14 o
   5   8  10        2.77        3.61      1.02 o
   6   8  10       12.50       16.47      1.41 o
  -5   9  10       48.75       50.54      2.11 o
  -4   9  10       13.05       17.07      3.23 o
  -3   9  10        2.88        2.31      1.47 o
  -2   9  10       27.07       29.66      2.45 o
  -1   9  10       37.23       33.58      2.52 o
   0   9  10        3.26        4.04      1.47 o
   1   9  10        4.01        6.05      1.73 o
   2   9  10        8.24        7.20      0.78 o
   3   9  10       64.49       65.08      2.12 o
   4   9  10       72.00       67.21      2.17 o
   5   9  10        0.07        1.00      0.96 o
  -4  10  10        8.26        9.00      3.00 o
  -3  10  10       14.51       13.03      2.88 o
  -2  10  10        0.36        0.38      1.61 o
  -1  10  10       83.88       95.39      4.23 o
   0  10  10       14.79       12.75      1.94 o
   1  10  10        3.79        2.38      1.44 o
   2  10  10        6.80        7.10      1.54 o
   3  10  10        3.63        6.62      0.94 o
 -10   1  11        3.78        5.04      1.87 o
  -9   1  11        9.27       13.62      2.03 o
  -8   1  11        0.00        0.00      0.98 o
  -7   1  11       10.42        8.41      1.54 o
  -6   1  11        0.77        1.62      0.53 o
  -5   1  11      273.26      252.91      3.88 o
  -4   1  11        0.56        0.72      0.30 o
  -3   1  11        2.59        0.58      0.25 o
  -2   1  11        3.89        5.36      0.35 o
  -1   1  11       56.57       77.06      1.10 o
   0   1  11       93.60      106.51      1.34 o
   1   1  11      566.26      645.25      5.81 o
   2   1  11        4.39        5.89      0.44 o
   3   1  11       21.24       17.99      1.22 o
   4   1  11       28.33       22.84      0.76 o
   5   1  11       10.75        7.92      0.83 o
   6   1  11       13.30       13.09      1.00 o
   7   1  11        5.41        5.74      0.95 o
   8   1  11        2.26        2.53      0.85 o
   9   1  11       20.37       20.75      2.10 o
  10   1  11       21.07       21.65      2.36 o
 -10   2  11        3.74        4.98      1.94 o
  -9   2  11        0.18        0.13      1.44 o
  -8   2  11       16.59       19.32      2.54 o
  -7   2  11       18.62        9.14      1.14 o
  -6   2  11      536.46      508.41      8.57 o
  -5   2  11        0.58        0.53      0.37 o
  -4   2  11      165.68      155.81      1.98 o
  -3   2  11       16.01       15.37      0.54 o
  -2   2  11      468.80      500.55      4.69 o
  -1   2  11        3.08        3.99      0.30 o
   0   2  11      614.69      576.41      7.23 o
   1   2  11       22.71       25.66      0.54 o
   2   2  11       48.95       69.86      1.54 o
   3   2  11        6.18        9.77      1.04 o
   4   2  11        7.17        3.00      0.42 o
   5   2  11      647.33      603.08      6.68 o
   6   2  11        8.44        7.72      1.10 o
   7   2  11       61.99       58.15      1.92 o
   8   2  11       82.52       85.01      2.46 o
   9   2  11        1.83        0.57      1.32 o
  -9   3  11        1.62        1.15      1.85 o
  -8   3  11        4.47        7.17      1.73 o
  -7   3  11        2.69        0.90      0.94 o
  -6   3  11       45.82       44.93      3.25 o
  -5   3  11      236.92      196.87      4.10 o
  -4   3  11       32.63       28.23      1.03 o
  -3   3  11       24.52       18.70      0.60 o
  -2   3  11        2.74        1.38      0.30 o
  -1   3  11       36.13       43.90      0.87 o
   0   3  11       70.86       69.67      0.98 o
   1   3  11       39.12       39.28      1.13 o
   2   3  11      167.88      156.84      2.38 o
   3   3  11       11.05        8.41      0.59 o
   4   3  11       11.84       11.22      0.82 o
   5   3  11       52.06       50.23      1.52 o
   6   3  11       42.60       36.83      1.21 o
   7   3  11        5.77        3.12      0.84 o
   8   3  11       19.83       23.64      2.64 o
   9   3  11        1.12        1.76      2.08 o
  -9   4  11        1.66        0.23      1.14 o
  -8   4  11        0.49        0.39      1.05 o
  -7   4  11       26.85       23.12      3.81 o
  -6   4  11        0.01        1.04      0.94 o
  -5   4  11        1.03       -0.30      0.73 o
  -4   4  11       32.43       25.44      1.11 o
  -3   4  11       19.12       13.11      0.82 o
  -2   4  11      329.41      368.62      4.39 o
  -1   4  11      214.01      193.74      2.57 o
   0   4  11      135.12      121.14      2.03 o
   1   4  11       24.55       25.10      0.89 o
   2   4  11        5.66        7.78      0.58 o
   3   4  11      271.17      245.25      3.46 o
   4   4  11      438.63      427.61      5.44 o
   5   4  11      307.62      285.01      5.92 o
   6   4  11       33.15       31.36      1.10 o
   7   4  11        2.41        2.09      0.59 o
   8   4  11        8.75       10.48      1.24 o
   9   4  11        1.52        0.85      1.21 o
  -9   5  11        3.43        4.31      2.19 o
  -8   5  11        3.18        0.81      1.14 o
  -7   5  11        6.51        7.36      1.30 o
  -6   5  11       34.63       35.35      3.92 o
  -5   5  11      224.98      223.53      4.57 o
  -4   5  11       10.43        9.33      0.85 o
  -3   5  11      376.43      368.55      5.49 o
  -2   5  11        0.34        0.67      0.53 o
  -1   5  11       15.78       18.34      1.01 o
   0   5  11       54.06       59.09      1.48 o
   1   5  11      288.90      279.05      5.36 o
   2   5  11        7.30        7.32      0.69 o
   3   5  11        1.72        1.21      0.57 o
   4   5  11       14.28       16.02      0.89 o
   5   5  11       45.91       39.39      1.52 o
   6   5  11       54.43       55.66      1.54 o
   7   5  11        0.60       -0.06      0.59 o
   8   5  11       55.11       66.23      5.42 o
  -8   6  11       11.38       15.21      1.71 o
  -7   6  11       11.03       13.90      1.54 o
  -6   6  11        5.35        4.72      1.05 o
  -5   6  11       81.60       80.81      2.51 o
  -4   6  11       73.19       76.60      2.16 o
  -3   6  11       34.72       34.62      1.51 o
  -2   6  11      145.29      143.06      2.81 o
  -1   6  11       69.37       69.67      1.68 o
   0   6  11       70.94       71.26      2.01 o
   1   6  11        5.46        4.71      0.90 o
   2   6  11        3.09        1.93      0.60 o
   3   6  11      167.74      161.58      2.97 o
   4   6  11        1.52        1.86      0.58 o
   5   6  11        6.28        7.38      0.77 o
   6   6  11        7.58        7.83      0.79 o
   7   6  11        4.20        7.94      1.10 o
   8   6  11        2.45        2.80      1.00 o
  -7   7  11        0.89        0.78      1.85 o
  -6   7  11        5.07        6.28      1.38 o
  -5   7  11       72.61       72.35      2.40 o
  -4   7  11        0.21        0.90      0.84 o
  -3   7  11        2.80        1.93      0.59 o
  -2   7  11       83.52       76.08      3.18 o
  -1   7  11       17.85       20.06      1.87 o
   0   7  11       84.58       78.71      2.00 o
   1   7  11        7.35        8.16      0.87 o
   2   7  11        8.43        7.37      1.00 o
   3   7  11       16.10       14.86      1.00 o
   4   7  11        0.74        0.71      0.63 o
   5   7  11       16.66       15.72      0.92 o
   6   7  11        2.03        2.98      0.97 o
   7   7  11        6.15        6.29      1.76 o
  -6   8  11        0.04        1.45      1.05 o
  -5   8  11       51.28       50.40      2.47 o
  -4   8  11       88.61       84.04      2.30 o
  -3   8  11       77.65       77.75      3.58 o
  -2   8  11        4.44        5.65      1.47 o
  -1   8  11      102.26      102.95      4.84 o
   0   8  11       10.92       12.43      1.71 o
   1   8  11        2.26        1.37      0.59 o
   2   8  11        6.78        7.15      1.14 o
   3   8  11       18.40       18.22      1.25 o
   4   8  11       69.20       62.16      1.84 o
   5   8  11        0.09       -0.74      0.80 o
   6   8  11        6.32       13.60      1.69 o
  -5   9  11       31.66       31.29      1.71 o
  -4   9  11        1.03       -0.46      2.08 o
  -3   9  11        6.39        6.85      1.96 o
  -2   9  11        3.59        2.73      1.54 o
  -1   9  11       27.73       29.18      2.54 o
   0   9  11        0.95        2.19      1.30 o
   1   9  11        5.49        6.75      1.49 o
   2   9  11        0.90        0.61      0.73 o
   3   9  11        2.95        3.72      0.88 o
   4   9  11       23.22       22.66      1.49 o
   5   9  11       22.09       23.91      1.69 o
  -3  10  11       29.46       30.34      2.77 o
  -2  10  11        4.49        2.11      3.11 o
  -1  10  11       12.34       17.15      2.20 o
   0  10  11        1.66       -0.45      1.38 o
   1  10  11       33.42       38.89      2.82 o
   2  10  11        2.46        0.53      1.32 o
   3  10  11       26.20       22.32      1.39 o
 -10   0  12       43.00       53.05      5.31 o
  -9   0  12        0.10        2.31      2.08 o
  -8   0  12       16.61       14.30      2.77 o
  -7   0  12        7.87        6.42      1.50 o
  -6   0  12      140.39      113.24      3.11 o
  -5   0  12       66.58       39.62      2.05 o
  -4   0  12      188.94      195.76      6.49 o
  -3   0  12      217.40      242.67      3.76 o
  -2   0  12        4.11        3.28      0.44 o
  -1   0  12      210.09      189.67      3.46 o
   0   0  12     1946.37     1922.19     67.49 o
   1   0  12      159.74      156.72      2.92 o
   2   0  12      217.19      262.19      3.70 o
   3   0  12       25.19       29.55      0.93 o
   4   0  12      371.58      386.93      8.39 o
   5   0  12      619.76      581.11     11.90 o
   6   0  12      843.77      802.22     16.06 o
   7   0  12        1.48        1.50      1.14 o
   8   0  12      187.73      185.73      5.55 o
   9   0  12        0.23        0.92      1.85 o
 -10   1  12        8.32       12.10      2.36 o
  -9   1  12       28.84       36.94      4.38 o
  -8   1  12        6.63        9.51      0.97 o
  -7   1  12        1.48        1.45      1.05 o
  -6   1  12      518.18      476.99      6.67 o
  -5   1  12      483.89      504.66      6.88 o
  -4   1  12      227.49      226.98      2.94 o
  -3   1  12        1.18        2.45      0.29 o
  -2   1  12      379.17      388.28      3.59 o
  -1   1  12      799.41      878.37      7.39 o
   0   1  12       50.23       49.67      1.17 o
   1   1  12      156.78      178.94      2.09 o
   2   1  12     1339.05     1316.21     12.10 o
   3   1  12      250.94      265.31      3.24 o
   4   1  12       73.56       69.44      1.46 o
   5   1  12        0.92        1.10      0.74 o
   6   1  12        0.00       -0.31      0.68 o
   7   1  12        5.35        3.62      0.86 o
   8   1  12       25.37       29.86      1.58 o
   9   1  12        0.13        0.94      1.27 o
  -9   2  12       20.44       22.06      2.65 o
  -8   2  12        3.88        3.81      1.47 o
  -7   2  12       15.74       14.68      1.31 o
  -6   2  12        0.00        1.09      0.88 o
  -5   2  12       19.55       14.97      0.83 o
  -4   2  12        8.25       12.21      0.77 o
  -3   2  12      339.39      310.11      3.39 o
  -2   2  12      288.03      273.01      2.84 o
  -1   2  12      241.29      229.00      2.65 o
   0   2  12        0.86        1.82      0.26 o
   1   2  12       78.07       67.63      0.93 o
   2   2  12       24.15       30.60      1.07 o
   3   2  12       75.62       79.34      1.77 o
   4   2  12       50.48       47.46      1.12 o
   5   2  12      408.25      374.46      5.00 o
   6   2  12      225.35      223.60      3.37 o
   7   2  12        0.23       -0.64      0.64 o
   8   2  12        3.79        3.03      0.91 o
   9   2  12       11.05       10.51      3.11 o
  -9   3  12        1.08       -0.69      1.85 o
  -8   3  12       21.81       24.17      2.00 o
  -7   3  12       20.43       16.76      1.61 o
  -6   3  12      326.58      322.12      7.19 o
  -5   3  12        0.02       -0.54      0.83 o
  -4   3  12      170.82      164.60      2.51 o
  -3   3  12        6.64        7.98      0.47 o
  -2   3  12      104.56      117.10      1.62 o
  -1   3  12        9.55       13.78      0.76 o
   0   3  12      177.66      169.33      2.06 o
   1   3  12      937.62      879.85      9.95 o
   2   3  12       63.19       56.77      1.51 o
   3   3  12       94.67      105.99      4.51 o
   4   3  12      210.64      208.48      3.06 o
   5   3  12      141.62      136.12      2.21 o
   6   3  12        4.79        5.54      0.64 o
   7   3  12       55.31       54.98      1.92 o
   8   3  12      106.73      124.66      3.10 o
   9   3  12        0.97        0.19      1.32 o
  -9   4  12        6.24        3.51      1.38 o
  -8   4  12        2.68        2.31      1.73 o
  -7   4  12       27.01       31.26      2.03 o
  -6   4  12       42.53       32.10      2.03 o
  -5   4  12      135.08      137.09      3.87 o
  -4   4  12      113.18      106.64      2.67 o
  -3   4  12      234.31      233.54      3.16 o
  -2   4  12       10.30       11.71      0.57 o
  -1   4  12       20.20       23.41      0.73 o
   0   4  12      102.76      101.74      2.02 o
   1   4  12      316.54      294.19      3.94 o
   2   4  12      209.21      206.16      3.03 o
   3   4  12       12.34       10.55      0.69 o
   4   4  12      492.06      481.04      6.04 o
   5   4  12       16.52       21.59      1.01 o
   6   4  12        0.62        0.53      0.64 o
   7   4  12       18.02       19.18      0.98 o
   8   4  12        9.90       11.59      1.18 o
   9   4  12       22.35       24.38      2.17 o
  -8   5  12        1.33       -0.96      1.05 o
  -7   5  12        0.02       -0.89      0.89 o
  -6   5  12       19.58       15.97      1.44 o
  -5   5  12        0.14       -0.73      0.73 o
  -4   5  12      175.24      162.80      3.76 o
  -3   5  12       22.04       21.40      1.10 o
  -2   5  12       50.46       47.05      1.12 o
  -1   5  12       78.06       72.34      2.36 o
   0   5  12       46.60       45.00      1.35 o
   1   5  12        6.21        5.76      0.66 o
   2   5  12       12.44       14.67      0.86 o
   3   5  12        0.57        1.63      0.54 o
   4   5  12       28.69       31.00      1.22 o
   5   5  12        1.29        2.23      0.60 o
   6   5  12       39.36       38.33      1.76 o
   7   5  12       17.06       16.20      1.20 o
   8   5  12       51.11       61.08      2.65 o
  -8   6  12        2.65        3.23      1.85 o
  -7   6  12        3.36        6.64      1.38 o
  -6   6  12        2.85        1.58      1.05 o
  -5   6  12       82.45       81.91      2.56 o
  -4   6  12      735.88      727.91     12.27 o
  -3   6  12      228.70      220.73      4.33 o
  -2   6  12        0.03        0.00      0.65 o
  -1   6  12        0.88       -0.03      0.41 o
   0   6  12      395.89      383.95      6.47 o
   1   6  12       18.84       16.75      1.56 o
   2   6  12        4.12        5.12      0.70 o
   3   6  12        2.37        4.15      0.69 o
   4   6  12        2.74        2.55      0.60 o
   5   6  12       40.95       36.76      1.76 o
   6   6  12        3.81        4.59      0.66 o
   7   6  12       18.91       25.70      1.70 o
   8   6  12        4.00        4.85      1.11 o
  -7   7  12        2.51        1.52      1.38 o
  -6   7  12        0.05        1.10      1.05 o
  -5   7  12       32.36       30.74      1.69 o
  -4   7  12       85.96       89.85      2.53 o
  -3   7  12       21.99       21.96      1.35 o
  -2   7  12        3.44        3.92      1.30 o
  -1   7  12       58.11       57.27      2.85 o
   0   7  12      103.62       93.29      4.92 o
   1   7  12       57.36       54.50      1.84 o
   2   7  12       27.69       26.90      1.19 o
   3   7  12       10.93       12.77      1.10 o
   4   7  12        4.81        2.21      0.69 o
   5   7  12       23.36       17.10      1.37 o
   6   7  12       21.49       22.89      1.60 o
   7   7  12       38.53       43.34      2.83 o
  -6   8  12        5.19        6.70      1.27 o
  -5   8  12       43.33       40.11      1.89 o
  -4   8  12       84.36       84.17      2.33 o
  -3   8  12        1.54        1.27      1.30 o
  -2   8  12       13.84       14.55      1.79 o
  -1   8  12       89.21       83.20      3.67 o
   0   8  12       31.87       27.75      2.27 o
   1   8  12        9.73        7.73      0.90 o
   2   8  12       25.97       26.83      1.44 o
   3   8  12       16.38       15.12      1.39 o
   4   8  12       14.33       12.48      0.99 o
   5   8  12       14.23       12.22      0.97 o
   6   8  12        9.13       12.16      1.37 o
  -5   9  12        0.67       -0.27      0.80 o
  -4   9  12       31.47       35.16      2.72 o
  -3   9  12       25.43       27.83      2.52 o
  -2   9  12        0.02       -1.27      1.27 o
  -1   9  12       25.43       26.62      2.36 o
   0   9  12       48.02       40.86      2.76 o
   1   9  12       10.64       10.57      1.77 o
   2   9  12        0.68       -0.50      0.59 o
   3   9  12        0.25       -0.97      0.99 o
   4   9  12        8.59        7.37      1.07 o
   5   9  12       10.20        7.25      1.23 o
  -3  10  12        2.22        0.00      1.63 o
  -2  10  12        0.34        0.17      1.54 o
  -1  10  12       16.13       17.40      2.36 o
   0  10  12        1.01        1.26      1.44 o
   1  10  12       10.77       14.30      2.03 o
   2  10  12        4.57        4.75      1.66 o
  -9   1  13        2.85        4.95      2.65 o
  -8   1  13        4.47        5.47      0.83 o
  -7   1  13        9.20        9.28      1.73 o
  -6   1  13       14.17       17.19      0.95 o
  -5   1  13       59.59       68.74      1.79 o
  -4   1  13      107.88      109.75      1.67 o
  -3   1  13       34.03       36.99      0.81 o
  -2   1  13        6.96        6.33      0.40 o
  -1   1  13        3.79        1.57      0.29 o
   0   1  13      148.06      136.91      1.59 o
   1   1  13        5.51        4.92      0.59 o
   2   1  13      107.83      109.75      1.51 o
   3   1  13       56.90       56.15      1.17 o
   4   1  13      132.81      130.08      2.21 o
   5   1  13      158.76      155.55      2.49 o
   6   1  13       39.43       36.09      1.90 o
   7   1  13       55.55       53.83      2.93 o
   8   1  13        1.59        1.18      0.86 o
   9   1  13        0.00        1.66      1.38 o
  -9   2  13       13.39       15.27      1.96 o
  -8   2  13        0.01        1.46      1.44 o
  -7   2  13       25.61       24.35      1.59 o
  -6   2  13      146.36      127.85      3.66 o
  -5   2  13      111.52      104.71      2.15 o
  -4   2  13      322.04      319.74      3.84 o
  -3   2  13       63.75       65.08      1.16 o
  -2   2  13      206.27      186.70      2.17 o
  -1   2  13       22.54       27.90      0.70 o
   0   2  13      144.22      164.70      2.21 o
   1   2  13       33.52       35.27      0.70 o
   2   2  13       42.38       46.60      1.16 o
   3   2  13      756.08      760.99      8.17 o
   4   2  13       39.15       38.45      1.07 o
   5   2  13       60.22       62.99      1.56 o
   6   2  13        0.71        0.70      0.60 o
   7   2  13        7.01        5.29      0.90 o
   8   2  13        0.49        0.53      0.78 o
   9   2  13        1.80        1.15      1.44 o
  -9   3  13        7.66       11.76      2.77 o
  -8   3  13        0.73        0.69      1.50 o
  -7   3  13        1.27       -0.80      0.89 o
  -6   3  13        1.28        1.97      1.38 o
  -5   3  13       47.19       48.67      2.33 o
  -4   3  13        3.09        2.21      0.50 o
  -3   3  13       44.15       50.89      1.11 o
  -2   3  13        3.37        3.06      0.39 o
  -1   3  13      223.43      258.05      3.10 o
   0   3  13       38.56       44.14      0.82 o
   1   3  13       90.78       72.77      1.79 o
   2   3  13      204.49      202.29      2.99 o
   3   3  13      312.04      277.59      3.80 o
   4   3  13      120.56      101.33      1.95 o
   5   3  13       16.22       19.96      0.88 o
   6   3  13       67.02       64.56      2.63 o
   7   3  13        0.02       -0.40      0.87 o
   8   3  13        0.13        1.07      0.88 o
   9   3  13        0.33       -0.54      2.31 o
  -9   4  13        5.99        8.64      1.71 o
  -8   4  13        2.94        5.38      1.44 o
  -7   4  13        9.18        5.58      1.27 o
  -6   4  13        3.18        3.09      1.05 o
  -5   4  13       36.75       33.30      1.83 o
  -4   4  13       12.43       10.98      1.08 o
  -3   4  13      695.17      685.40      8.00 o
  -2   4  13      128.11      119.42      1.94 o
  -1   4  13       15.97       15.55      0.68 o
   0   4  13        4.70        7.22      0.64 o
   1   4  13        6.22        7.65      0.60 o
   2   4  13        0.43        0.45      0.46 o
   3   4  13      121.77      116.17      2.14 o
   4   4  13        7.65        9.68      1.11 o
   5   4  13       24.84       22.84      1.00 o
   6   4  13       19.06       18.62      0.91 o
   7   4  13        6.73        8.63      1.05 o
   8   4  13       17.72       20.86      1.49 o
  -8   5  13        0.01       -0.98      0.98 o
  -7   5  13        3.46        2.95      1.38 o
  -6   5  13        0.06       -0.80      1.15 o
  -5   5  13       38.77       38.05      2.31 o
  -4   5  13      263.32      244.54      4.78 o
  -3   5  13       75.15       76.63      1.91 o
  -2   5  13       68.75       65.72      1.45 o
  -1   5  13      312.81      314.69      5.46 o
   0   5  13      443.72      405.36      5.71 o
   1   5  13      112.21      127.14      2.46 o
   2   5  13       37.46       30.06      1.37 o
   3   5  13        7.12        7.00      0.70 o
   4   5  13       30.83       22.94      1.13 o
   5   5  13        6.30        5.29      0.70 o
   6   5  13        0.02        0.25      0.58 o
   7   5  13        4.84        5.05      0.70 o
   8   5  13        0.20        1.85      0.94 o
  -8   6  13        0.65        1.11      1.22 o
  -7   6  13       20.70       24.28      2.08 o
  -6   6  13       10.23        7.31      1.22 o
  -5   6  13        0.26        1.11      1.61 o
  -4   6  13        0.01       -0.20      1.10 o
  -3   6  13        1.50        1.76      0.73 o
  -2   6  13        5.03        4.90      0.60 o
  -1   6  13       41.22       37.16      1.44 o
   0   6  13       70.68       67.04      2.01 o
   1   6  13       25.84       24.87      1.13 o
   2   6  13       42.07       43.82      1.48 o
   3   6  13        9.63       11.69      0.88 o
   4   6  13       17.66       15.19      0.98 o
   5   6  13        0.00       -0.38      0.57 o
   6   6  13        0.51        0.13      0.58 o
   7   6  13        0.39        0.99      0.65 o
  -7   7  13        4.19        3.80      1.22 o
  -6   7  13        5.46       10.36      1.61 o
  -5   7  13        4.29        1.92      2.19 o
  -4   7  13      105.58      111.21      3.87 o
  -3   7  13       71.54       67.61      1.88 o
  -2   7  13        0.53        1.61      1.14 o
  -1   7  13       69.17       71.01      3.26 o
   0   7  13      157.35      154.90      3.32 o
   1   7  13        0.17        0.04      0.67 o
   2   7  13        0.43        0.51      0.57 o
   3   7  13        5.81        5.30      0.78 o
   4   7  13        2.04        1.58      0.66 o
   5   7  13        3.24        3.45      0.74 o
   6   7  13        0.24       -0.24      0.63 o
   7   7  13       29.88       34.82      1.96 o
  -6   8  13        5.89        4.20      1.22 o
  -5   8  13        8.13        8.14      1.19 o
  -4   8  13      157.80      158.39      3.47 o
  -3   8  13      107.81      105.03      4.23 o
  -2   8  13        5.97        5.72      1.47 o
  -1   8  13        1.18       -0.46      1.22 o
   0   8  13       64.14       61.50      3.09 o
   1   8  13       20.71       24.30      1.38 o
   2   8  13        1.40        1.28      0.71 o
   3   8  13        0.09        0.01      0.81 o
   4   8  13       52.19       59.23      1.87 o
   5   8  13        0.00        0.99      0.77 o
   6   8  13        4.10        4.66      1.16 o
  -4   9  13        7.95        5.35      3.11 o
  -3   9  13       16.25       22.08      3.34 o
  -2   9  13       10.85       11.30      1.87 o
  -1   9  13       12.13       10.72      1.87 o
   0   9  13        0.32        1.23      1.38 o
   1   9  13        3.44        2.72      1.44 o
   2   9  13        4.81        8.59      0.99 o
   3   9  13        0.90        1.26      0.96 o
   4   9  13        4.45        2.25      1.18 o
  -2  10  13       16.41       13.94      2.28 o
  -1  10  13        6.32        4.64      1.71 o
   0  10  13        0.31       -1.18      1.38 o
   1  10  13        0.06        0.78      2.31 o
   2  10  13        0.00       -0.49      1.61 o
  -9   0  14        0.14       -0.46      2.08 o
  -8   0  14       18.12       18.94      1.85 o
  -7   0  14        5.87        7.20      1.38 o
  -6   0  14      191.63      135.61      4.73 o
  -5   0  14     3231.94     3010.12     40.19 o
  -4   0  14      505.42      475.92     11.07 o
  -3   0  14      157.30      143.01      2.68 o
  -2   0  14       42.51       36.55      1.22 o
  -1   0  14      159.63      168.65      3.33 o
   0   0  14      601.23      626.95      8.39 o
   1   0  14       91.09       89.10      1.61 o
   2   0  14       15.85       14.83      0.75 o
   3   0  14       24.43       24.92      0.93 o
   4   0  14        1.11        1.38      0.89 o
   5   0  14       53.21       57.86      2.61 o
   6   0  14      141.61      138.93      4.39 o
   7   0  14       32.18       34.82      2.77 o
   8   0  14       45.54       44.71      2.69 o
   9   0  14        7.91       10.61      2.54 o
  -9   1  14        3.54        3.88      0.65 o
  -8   1  14       13.54        9.99      0.98 o
  -7   1  14        0.02       -0.27      0.43 o
  -6   1  14       46.47       40.56      1.40 o
  -5   1  14      108.64      104.16      2.78 o
  -4   1  14        4.60        7.12      0.64 o
  -3   1  14       27.81       26.63      0.75 o
  -2   1  14      239.27      234.58      2.47 o
  -1   1  14       70.44       58.64      1.02 o
   0   1  14        3.76        5.49      0.37 o
   1   1  14       26.57       18.01      0.56 o
   2   1  14       65.22       73.80      1.25 o
   3   1  14       17.45       18.23      0.72 o
   4   1  14       28.83       23.95      0.91 o
   5   1  14      304.24      285.93      4.03 o
   6   1  14      618.77      588.14      8.85 o
   7   1  14       80.48       78.86      2.42 o
   8   1  14       12.96       10.39      1.17 o
   9   1  14        1.53        1.60      1.38 o
  -9   2  14        1.60        1.89      1.38 o
  -8   2  14        1.16        3.23      2.08 o
  -7   2  14        2.18        1.42      1.05 o
  -6   2  14        4.09        2.19      0.84 o
  -5   2  14      310.30      288.57      5.99 o
  -4   2  14      167.62      157.87      2.31 o
  -3   2  14      401.46      362.05      3.96 o
  -2   2  14      125.64      117.96      1.71 o
  -1   2  14       20.47       16.86      0.61 o
   0   2  14      257.06      263.65      3.15 o
   1   2  14      223.81      206.54      2.28 o
   2   2  14        2.42        2.84      0.52 o
   3   2  14       59.26       66.65      1.42 o
   4   2  14        1.41        1.37      0.42 o
   5   2  14      125.34      121.94      2.30 o
   6   2  14       76.41       70.98      1.66 o
   7   2  14       19.91       17.64      1.56 o
   8   2  14        0.78        0.14      0.83 o
   9   2  14       76.52       89.04      3.93 o
  -9   3  14        0.02        0.00      2.08 o
  -8   3  14        4.84        9.76      1.73 o
  -7   3  14        6.44        5.69      1.27 o
  -6   3  14       34.93       36.89      2.10 o
  -5   3  14       24.19       24.20      1.66 o
  -4   3  14      564.79      552.22      7.39 o
  -3   3  14      378.41      372.38      4.31 o
  -2   3  14      609.98      579.66      6.22 o
  -1   3  14       74.04       68.04      1.34 o
   0   3  14       16.99       19.15      0.66 o
   1   3  14        0.93        1.34      0.45 o
   2   3  14       83.49       78.95      1.63 o
   3   3  14        2.33        0.87      0.69 o
   4   3  14        2.83        3.28      0.55 o
   5   3  14       26.49       24.33      0.97 o
   6   3  14        3.64        4.70      0.68 o
   7   3  14       34.95       31.72      1.62 o
   8   3  14        4.52        5.55      1.10 o
   9   3  14        0.12        0.52      1.32 o
  -8   4  14       30.88       41.47      2.59 o
  -7   4  14        6.24        6.13      1.27 o
  -6   4  14       10.68       10.61      1.38 o
  -5   4  14        6.84        4.74      1.05 o
  -4   4  14       22.77       18.90      1.29 o
  -3   4  14      224.57      207.46      3.38 o
  -2   4  14        1.50        0.67      0.37 o
  -1   4  14       57.38       62.86      1.65 o
   0   4  14      239.85      234.42      4.46 o
   1   4  14      285.96      294.09      5.09 o
   2   4  14        8.76        6.14      0.62 o
   3   4  14       90.39       84.94      1.80 o
   4   4  14        4.86        6.65      0.64 o
   5   4  14        0.95        0.86      0.54 o
   6   4  14        0.15        0.44      0.52 o
   7   4  14        2.86        2.92      0.69 o
   8   4  14       20.20       21.14      2.40 o
  -8   5  14        5.01        4.42      1.38 o
  -7   5  14        1.53        1.02      1.11 o
  -6   5  14        2.03        3.23      1.61 o
  -5   5  14        8.55        8.04      1.38 o
  -4   5  14      229.96      231.69      4.71 o
  -3   5  14      178.01      161.66      3.06 o
  -2   5  14      184.05      170.94      2.81 o
  -1   5  14        0.91        0.17      0.53 o
   0   5  14        0.23        1.40      0.56 o
   1   5  14      107.02       90.09      2.03 o
   2   5  14        7.68        6.29      1.07 o
   3   5  14        9.65       10.50      0.79 o
   4   5  14       48.77       42.43      1.43 o
   5   5  14       32.80       27.52      1.23 o
   6   5  14        4.26        2.77      0.66 o
   7   5  14        6.53        6.75      1.46 o
   8   5  14       20.05       20.73      2.17 o
  -7   6  14        1.69        2.01      1.22 o
  -6   6  14        3.23        1.40      1.73 o
  -5   6  14       47.19       46.69      3.34 o
  -4   6  14        0.96       -0.72      0.76 o
  -3   6  14        0.22       -0.17      0.54 o
  -2   6  14       20.02       18.23      0.97 o
  -1   6  14       82.34       76.81      2.06 o
   0   6  14      393.70      362.74      6.34 o
   1   6  14        0.01       -0.11      0.56 o
   2   6  14       11.66       11.09      0.86 o
   3   6  14       35.43       34.95      1.36 o
   4   6  14       12.48       14.43      1.23 o
   5   6  14       15.69       16.76      0.99 o
   6   6  14        0.73       -0.34      0.57 o
   7   6  14        0.08        0.09      0.66 o
  -7   7  14        7.57        9.46      1.85 o
  -6   7  14        0.00       -0.60      0.94 o
  -5   7  14       11.97       10.73      1.32 o
  -4   7  14       65.34       67.00      3.07 o
  -3   7  14        3.60        2.94      0.62 o
  -2   7  14        7.55        7.76      2.88 o
  -1   7  14      100.07      104.42      5.19 o
   0   7  14        0.35        1.11      0.73 o
   1   7  14       21.93       17.79      1.19 o
   2   7  14        4.35        3.93      0.70 o
   3   7  14        0.14       -0.59      0.83 o
   4   7  14        0.28        0.47      0.63 o
   5   7  14       21.56       22.46      1.24 o
   6   7  14        0.28       -0.11      0.64 o
  -5   8  14        6.64        4.80      1.11 o
  -4   8  14        0.03       -0.32      0.94 o
  -3   8  14       15.51       17.95      2.12 o
  -2   8  14        0.16       -0.35      1.14 o
  -1   8  14       13.53       12.46      1.87 o
   0   8  14       15.80       14.39      1.87 o
   1   8  14        0.05       -0.35      0.72 o
   2   8  14        3.19        4.33      0.88 o
   3   8  14        0.94        0.69      0.69 o
   4   8  14       13.81       14.95      1.13 o
   5   8  14        6.39       11.25      1.03 o
  -4   9  14       23.53       22.39      2.33 o
  -3   9  14        6.07        6.57      1.79 o
  -2   9  14        0.01       -1.11      1.11 o
  -1   9  14       11.11        9.09      1.87 o
   0   9  14       20.94       20.33      2.27 o
   1   9  14        0.81        0.83      2.31 o
   2   9  14        1.54        0.37      0.75 o
   3   9  14       16.68       19.21      1.46 o
   4   9  14       10.83       12.10      1.27 o
  -1  10  14        1.26        3.13      1.71 o
   0  10  14       12.48       16.37      2.77 o
   1  10  14        0.43       -0.23      1.85 o
  -9   1  15       14.57       20.47      1.24 o
  -8   1  15        0.05       -0.57      0.62 o
  -7   1  15        2.21        1.41      0.62 o
  -6   1  15       24.60       23.67      1.12 o
  -5   1  15        2.02        2.06      0.57 o
  -4   1  15       20.10       18.82      1.16 o
  -3   1  15       82.67       68.24      1.28 o
  -2   1  15      422.24      423.83      4.22 o
  -1   1  15       51.05       49.17      0.92 o
   0   1  15        9.67        8.99      0.52 o
   1   1  15        0.89        1.75      0.46 o
   2   1  15      308.66      307.73      3.57 o
   3   1  15       66.87       61.24      2.09 o
   4   1  15        5.84        4.81      0.59 o
   5   1  15        2.08        2.09      0.58 o
   6   1  15       64.91       63.75      2.16 o
   7   1  15       19.38       17.63      1.31 o
   8   1  15        0.90        1.20      0.88 o
   9   1  15        2.39        4.65      1.54 o
  -9   2  15        8.44        7.67      1.21 o
  -8   2  15        0.14       -0.46      1.85 o
  -7   2  15        0.74        0.41      0.98 o
  -6   2  15       47.20       45.09      2.75 o
  -5   2  15      380.02      334.06      5.60 o
  -4   2  15      120.99      105.68      3.16 o
  -3   2  15        0.91        1.07      0.42 o
  -2   2  15       10.61        9.07      0.57 o
  -1   2  15       15.76       13.31      0.58 o
   0   2  15       27.10       21.27      0.67 o
   1   2  15      112.01      120.79      1.76 o
   2   2  15       91.18       94.00      1.71 o
   3   2  15       14.38       14.12      0.77 o
   4   2  15       46.51       49.37      1.62 o
   5   2  15       96.27       93.57      2.74 o
   6   2  15       35.41       37.61      1.22 o
   7   2  15       13.56       14.69      1.27 o
   8   2  15        4.71        5.24      1.03 o
   9   2  15       24.59       22.98      2.33 o
  -9   3  15        8.77       18.22      3.46 o
  -8   3  15        0.58        1.98      1.27 o
  -7   3  15       14.31       19.86      1.96 o
  -6   3  15        3.67        0.56      1.50 o
  -5   3  15        0.00        0.65      0.41 o
  -4   3  15       23.47       27.53      1.11 o
  -3   3  15      166.40      141.86      2.14 o
  -2   3  15      312.36      301.62      3.66 o
  -1   3  15        3.09        3.59      0.41 o
   0   3  15       25.67       22.41      0.72 o
   1   3  15       10.05        9.19      0.95 o
   2   3  15       11.10       10.03      0.72 o
   3   3  15       61.05       60.77      1.49 o
   4   3  15      154.57      154.02      2.47 o
   5   3  15        8.60        5.63      0.61 o
   6   3  15       30.29       29.80      1.48 o
   7   3  15       53.92       52.15      2.40 o
   8   3  15       36.03       38.24      1.92 o
  -8   4  15       10.85       17.44      1.94 o
  -7   4  15        0.01       -1.04      1.04 o
  -6   4  15        0.51        1.38      1.38 o
  -5   4  15       31.63       28.44      1.83 o
  -4   4  15        0.48       -0.59      0.59 o
  -3   4  15      273.69      264.12      3.67 o
  -2   4  15       72.96       66.34      1.35 o
  -1   4  15      105.41      103.54      2.21 o
   0   4  15        0.44        0.42      0.51 o
   1   4  15      498.46      443.60      6.27 o
   2   4  15       26.28       31.36      1.56 o
   3   4  15        5.95        6.67      0.68 o
   4   4  15       14.30       14.22      0.84 o
   5   4  15       11.60        9.89      0.78 o
   6   4  15       27.49       22.68      1.08 o
   7   4  15        4.57        6.69      0.83 o
   8   4  15        0.06       -0.76      0.90 o
  -8   5  15        0.12        0.30      1.38 o
  -7   5  15       17.37       23.67      1.96 o
  -6   5  15        0.55        1.15      0.98 o
  -5   5  15       16.83       14.62      1.49 o
  -4   5  15       19.17       13.99      1.38 o
  -3   5  15        0.23        0.30      0.42 o
  -2   5  15        9.54        8.15      0.70 o
  -1   5  15        9.20       11.16      1.61 o
   0   5  15       24.41       23.40      1.09 o
   1   5  15       49.61       50.61      2.20 o
   2   5  15       43.88       40.54      1.43 o
   3   5  15        8.16        7.59      0.78 o
   4   5  15       19.30       18.83      1.27 o
   5   5  15       16.92       17.78      1.03 o
   6   5  15        0.02       -0.26      0.59 o
   7   5  15        5.37        5.90      0.86 o
   8   5  15       15.36       15.22      1.85 o
  -7   6  15        6.92        5.68      1.32 o
  -6   6  15        1.89        1.76      1.05 o
  -5   6  15        0.26       -0.15      0.89 o
  -4   6  15       10.46        8.30      1.01 o
  -3   6  15      131.90      126.40      2.69 o
  -2   6  15       18.13       17.67      0.87 o
  -1   6  15       16.72       17.70      1.18 o
   0   6  15       80.50       86.21      2.51 o
   1   6  15      156.81      136.20      2.71 o
   2   6  15        0.01        0.65      0.60 o
   3   6  15       10.57       12.94      0.98 o
   4   6  15        4.02        4.15      0.71 o
   5   6  15        0.87        1.96      0.70 o
   6   6  15        0.41       -0.40      0.64 o
   7   6  15        3.51        2.92      0.76 o
  -6   7  15        0.10        0.86      1.11 o
  -5   7  15        0.05       -0.10      0.94 o
  -4   7  15       12.41        9.89      1.06 o
  -3   7  15        1.42        1.08      0.64 o
  -2   7  15        6.20        4.03      1.38 o
  -1   7  15        5.24        5.44      0.61 o
   0   7  15       25.92       23.27      1.39 o
   1   7  15       41.88       34.38      1.64 o
   2   7  15        5.23        6.02      0.83 o
   3   7  15        3.49        4.76      0.79 o
   4   7  15        1.94        2.48      0.73 o
   5   7  15        8.33       10.93      0.99 o
   6   7  15        9.91       12.76      1.07 o
  -5   8  15       39.73       39.59      2.09 o
  -4   8  15        5.33        3.52      0.80 o
  -3   8  15        1.69        1.37      1.38 o
  -2   8  15        6.64        5.65      1.47 o
  -1   8  15        0.29       -1.14      1.14 o
   0   8  15       19.38       21.35      1.01 o
   1   8  15        2.94        2.35      0.77 o
   2   8  15        9.72       11.46      1.17 o
   3   8  15        3.20        3.40      0.83 o
   4   8  15       15.39       19.95      1.25 o
   5   8  15        4.79        5.29      1.23 o
  -3   9  15       33.99       36.91      4.38 o
  -2   9  15        2.34        3.48      1.73 o
  -1   9  15        7.12        5.80      1.73 o
   0   9  15       19.75       18.04      2.16 o
   1   9  15        0.24        0.56      1.38 o
   2   9  15        2.31        1.85      0.98 o
   3   9  15        3.98        5.59      1.32 o
  -9   0  16      128.97      175.30      9.46 o
  -8   0  16        0.15        0.10      0.65 o
  -7   0  16        7.03        7.19      1.05 o
  -6   0  16       11.37       11.75      1.21 o
  -5   0  16       49.75       52.28      2.75 o
  -4   0  16        8.23        7.08      0.89 o
  -3   0  16       47.52       43.41      2.51 o
  -2   0  16      312.52      302.75      4.71 o
  -1   0  16      541.47      477.47      6.78 o
   0   0  16       14.51        9.28      0.68 o
   1   0  16        4.30        4.72      0.60 o
   2   0  16      614.70      617.24      8.05 o
   3   0  16       12.50        9.26      0.73 o
   4   0  16        5.39        4.73      1.38 o
   5   0  16       79.42       76.18      3.18 o
   6   0  16      227.79      233.79      7.96 o
   7   0  16      165.51      169.51      5.30 o
   8   0  16        2.79        1.61      1.30 o
   9   0  16       11.37       13.15      2.77 o
  -9   1  16       31.40       36.17      1.85 o
  -8   1  16       16.87       14.41      1.26 o
  -7   1  16        3.83        4.65      0.66 o
  -6   1  16       63.42       49.90      1.63 o
  -5   1  16       62.40       43.25      1.58 o
  -4   1  16      185.90      169.53      2.75 o
  -3   1  16        2.27        3.46      0.48 o
  -2   1  16      273.57      252.37      2.85 o
  -1   1  16      197.71      195.62      2.49 o
   0   1  16       16.97       18.79      0.65 o
   1   1  16       44.57       49.44      1.22 o
   2   1  16       30.85       32.24      0.81 o
   3   1  16        9.90        9.33      0.61 o
   4   1  16      116.83      107.85      2.08 o
   5   1  16       84.05       83.00      1.73 o
   6   1  16       35.69       38.38      2.56 o
   7   1  16       46.10       43.98      1.92 o
   8   1  16        6.93        4.18      1.03 o
  -9   2  16       36.45       40.68      2.22 o
  -8   2  16       10.39        8.77      2.77 o
  -7   2  16        0.00       -2.08      2.08 o
  -6   2  16        2.05        0.58      1.11 o
  -5   2  16        0.63        0.33      0.56 o
  -4   2  16      332.19      311.03      4.55 o
  -3   2  16      430.44      410.20      5.32 o
  -2   2  16      640.58      654.88      7.04 o
  -1   2  16      159.70      151.96      2.09 o
   0   2  16      131.14      126.45      1.83 o
   1   2  16      197.29      181.30      2.39 o
   2   2  16       23.82       24.93      0.99 o
   3   2  16       19.36       18.24      0.83 o
   4   2  16        0.39        0.41      0.46 o
   5   2  16        2.60        1.36      0.60 o
   6   2  16       49.13       53.95      1.80 o
   7   2  16       56.62       58.79      2.18 o
   8   2  16        1.61        0.22      0.91 o
  -8   3  16        3.07        3.38      1.44 o
  -7   3  16        4.43        4.64      1.96 o
  -6   3  16       14.63       18.13      1.66 o
  -5   3  16       22.60       17.08      1.31 o
  -4   3  16       17.39       13.33      0.89 o
  -3   3  16       29.93       24.45      0.90 o
  -2   3  16       11.48       14.93      0.74 o
  -1   3  16        2.57        1.14      0.77 o
   0   3  16        2.65        2.91      0.44 o
   1   3  16      786.77      713.28      8.51 o
   2   3  16       54.52       63.11      1.55 o
   3   3  16      189.55      181.09      2.92 o
   4   3  16       69.16       68.09      1.56 o
   5   3  16        0.19       -0.54      0.54 o
   6   3  16        1.95        1.13      0.62 o
   7   3  16        2.94        4.30      1.00 o
   8   3  16        0.01        0.17      0.93 o
  -8   4  16        2.75        4.02      1.44 o
  -7   4  16        1.43        3.00      1.15 o
  -6   4  16        8.70       11.07      1.73 o
  -5   4  16       31.19       29.55      2.77 o
  -4   4  16      111.36       97.55      1.97 o
  -3   4  16      769.91      732.67      8.65 o
  -2   4  16       80.69       72.06      1.43 o
  -1   4  16        3.77        2.88      0.46 o
   0   4  16       65.18       60.00      1.66 o
   1   4  16      348.20      333.84      5.10 o
   2   4  16       71.96       60.86      2.16 o
   3   4  16        4.75        4.98      0.70 o
   4   4  16        1.89        1.07      0.58 o
   5   4  16       20.49       18.71      0.96 o
   6   4  16       25.63       24.78      1.31 o
   7   4  16       22.25       23.09      2.03 o
   8   4  16        0.04       -0.78      1.00 o
  -7   5  16       14.81       16.45      1.85 o
  -6   5  16        0.06        0.94      1.05 o
  -5   5  16        0.08        0.46      1.27 o
  -4   5  16        3.78        1.74      0.84 o
  -3   5  16        0.16       -0.36      0.37 o
  -2   5  16        8.00        6.79      0.60 o
  -1   5  16       48.64       42.11      1.65 o
   0   5  16       15.90       11.88      0.90 o
   1   5  16      281.81      246.74      4.12 o
   2   5  16        0.74        1.00      0.60 o
   3   5  16       26.13       22.89      1.14 o
   4   5  16      148.04      143.56      2.88 o
   5   5  16        7.91        8.56      0.88 o
   6   5  16        0.53       -0.01      0.63 o
   7   5  16        0.09        0.21      0.76 o
  -7   6  16       21.56       25.69      3.46 o
  -6   6  16        2.05        1.81      1.38 o
  -5   6  16        3.86        3.51      1.50 o
  -4   6  16        5.02        4.55      1.03 o
  -3   6  16       21.78       21.61      1.18 o
  -2   6  16       20.63       18.83      0.68 o
  -1   6  16       16.49       18.56      1.20 o
   0   6  16       39.49       40.71      2.04 o
   1   6  16        8.38       11.04      1.06 o
   2   6  16       57.81       65.32      1.91 o
   3   6  16        1.65        1.20      0.64 o
   4   6  16        9.83       13.24      0.99 o
   5   6  16       10.67       15.72      1.63 o
   6   6  16        4.59        2.69      0.77 o
   7   6  16        0.04       -0.27      0.73 o
  -6   7  16       18.94       18.95      1.77 o
  -5   7  16        0.26       -0.29      0.94 o
  -4   7  16        2.17        1.01      0.77 o
  -3   7  16        3.57        2.31      0.58 o
  -2   7  16        0.32       -0.80      1.05 o
  -1   7  16        6.21        4.30      0.78 o
   0   7  16       50.10       45.54      1.87 o
   1   7  16        9.45        8.28      1.08 o
   2   7  16        2.52        2.45      0.74 o
   3   7  16        5.36        6.98      0.88 o
   4   7  16       13.44       13.21      1.05 o
   5   7  16        7.21        6.90      0.91 o
   6   7  16       14.20       17.86      1.19 o
  -5   8  16        3.08        2.73      1.01 o
  -4   8  16        5.03        3.82      1.54 o
  -3   8  16        4.62        5.84      1.85 o
  -2   8  16        0.64        1.85      1.47 o
  -1   8  16        0.92        1.85      1.96 o
   0   8  16       12.21       11.51      0.97 o
   1   8  16        0.00       -0.33      0.72 o
   2   8  16        0.10       -0.39      0.81 o
   3   8  16        5.22        6.62      0.95 o
   4   8  16        0.86        0.96      0.79 o
  -3   9  16       45.89       57.43      5.31 o
  -2   9  16        1.76        0.75      1.54 o
  -1   9  16        3.03        3.93      1.71 o
   0   9  16       15.51       16.79      2.27 o
   1   9  16        9.26       13.08      1.94 o
   2   9  16       14.99       18.76      1.40 o
   3   9  16        2.23        3.23      1.85 o
  -8   1  17        5.83        5.11      1.06 o
  -7   1  17       33.91       30.78      1.25 o
  -6   1  17        1.10        2.18      0.66 o
  -5   1  17       20.97       18.54      0.98 o
  -4   1  17      135.45      128.63      2.51 o
  -3   1  17       73.29       69.53      1.53 o
  -2   1  17       79.30       84.47      1.52 o
  -1   1  17       37.08       40.08      1.31 o
   0   1  17       36.01       29.11      0.85 o
   1   1  17       57.67       55.67      1.13 o
   2   1  17       43.84       36.80      1.24 o
   3   1  17       13.26       13.65      0.90 o
   4   1  17       26.68       22.32      1.01 o
   5   1  17       23.84       25.54      0.88 o
   6   1  17       23.26       21.65      1.43 o
   7   1  17       38.04       37.44      1.81 o
   8   1  17        0.39        1.49      1.17 o
  -8   2  17       13.44       12.92      3.23 o
  -7   2  17        2.19        4.30      2.77 o
  -6   2  17        2.58        3.00      0.76 o
  -5   2  17       20.19       22.18      1.17 o
  -4   2  17      350.91      335.21      4.91 o
  -3   2  17       88.17       99.23      1.95 o
  -2   2  17      704.67      656.91      6.68 o
  -1   2  17        1.70        0.46      0.41 o
   0   2  17      255.88      237.43      2.74 o
   1   2  17       54.06       52.57      2.16 o
   2   2  17      457.08      434.58      5.61 o
   3   2  17        8.85        7.76      0.64 o
   4   2  17       19.27       18.23      0.97 o
   5   2  17       20.07       18.19      0.95 o
   6   2  17        5.26        4.77      0.56 o
   7   2  17       16.51       15.01      1.38 o
   8   2  17       49.94       57.13      2.34 o
  -8   3  17        3.62        5.22      1.49 o
  -7   3  17        6.64        6.36      1.44 o
  -6   3  17        1.79        1.81      1.11 o
  -5   3  17        9.11        6.67      0.93 o
  -4   3  17      193.82      179.47      5.33 o
  -3   3  17       13.47       11.00      0.71 o
  -2   3  17      126.57      118.34      1.99 o
  -1   3  17      100.67       93.74      1.65 o
   0   3  17        4.03        3.63      0.71 o
   1   3  17        0.45        0.30      0.56 o
   2   3  17       54.72       37.37      1.29 o
   3   3  17        4.92        4.41      0.62 o
   4   3  17        8.56        7.69      0.70 o
   5   3  17       28.67       30.63      1.70 o
   6   3  17       17.04       22.85      1.27 o
   7   3  17       48.97       49.06      2.37 o
   8   3  17        5.20        3.80      1.03 o
  -8   4  17       13.28       18.37      2.00 o
  -7   4  17       18.86       22.40      2.00 o
  -6   4  17        0.85        1.55      1.27 o
  -5   4  17        0.55        1.61      1.50 o
  -4   4  17       43.80       41.74      2.20 o
  -3   4  17        2.27        3.89      0.59 o
  -2   4  17        3.05        2.89      0.50 o
  -1   4  17       12.35       11.51      0.60 o
   0   4  17       14.70       17.27      1.21 o
   1   4  17      132.12      119.18      2.52 o
   2   4  17       13.99       12.57      0.91 o
   3   4  17        4.54        5.43      0.73 o
   4   4  17       10.01        9.48      0.87 o
   5   4  17        0.04       -0.03      0.76 o
   6   4  17       25.17       23.36      1.33 o
   7   4  17       18.35       19.41      1.27 o
  -7   5  17       24.91       24.60      2.16 o
  -6   5  17        1.44        1.60      1.05 o
  -5   5  17       10.68       10.01      1.32 o
  -4   5  17       96.20       94.02      2.96 o
  -3   5  17        7.42        6.77      0.63 o
  -2   5  17        4.93        6.31      0.60 o
  -1   5  17       17.32       18.49      1.17 o
   0   5  17       32.34       28.64      1.23 o
   1   5  17        4.31        6.60      0.78 o
   2   5  17        1.65        0.82      0.62 o
   3   5  17        2.43        3.27      0.75 o
   4   5  17        6.42        7.89      0.85 o
   5   5  17       27.64       31.45      1.66 o
   6   5  17        0.55        0.48      0.70 o
   7   5  17        4.92        3.78      0.89 o
  -6   6  17       12.25       10.41      2.31 o
  -5   6  17        7.58        8.46      1.32 o
  -4   6  17       97.80       94.10      2.85 o
  -3   6  17       21.24       20.48      1.35 o
  -2   6  17       29.48       30.44      1.30 o
  -1   6  17        1.55        0.60      0.69 o
   0   6  17       16.25       19.48      1.31 o
   1   6  17       36.94       34.66      1.46 o
   2   6  17       34.55       31.14      1.41 o
   3   6  17        7.57        8.08      0.90 o
   4   6  17        1.75        0.56      0.77 o
   5   6  17       10.59       13.12      1.04 o
   6   6  17       10.29       11.35      1.05 o
  -5   7  17        6.69        6.96      1.19 o
  -4   7  17       15.32       16.24      1.26 o
  -3   7  17        7.77        6.13      1.63 o
  -2   7  17       15.56       18.20      2.03 o
  -1   7  17        1.52        0.73      0.99 o
   0   7  17        3.90        3.03      0.87 o
   1   7  17        5.77        4.37      0.93 o
   2   7  17        0.07       -0.24      0.66 o
   3   7  17        2.30        0.59      0.67 o
   4   7  17        6.82        7.69      0.98 o
   5   7  17       40.52       45.85      1.78 o
  -4   8  17        1.31        0.75      1.49 o
  -3   8  17        3.54        1.38      1.47 o
  -2   8  17        0.71        0.34      1.38 o
  -1   8  17        0.66        0.18      1.22 o
   0   8  17        0.29       -0.04      0.60 o
   1   8  17       26.24       27.08      1.55 o
   2   8  17        1.90        1.61      0.94 o
   3   8  17        2.06        2.63      0.88 o
   4   8  17       10.43       14.55      1.20 o
  -2   9  17        0.01       -1.44      1.44 o
  -1   9  17       12.47       11.47      2.10 o
   0   9  17       20.29       17.89      2.27 o
   1   9  17        4.98        5.59      0.88 o
   2   9  17       14.76       20.70      1.66 o
  -8   0  18        2.47        1.89      1.38 o
  -7   0  18       13.71       14.25      1.42 o
  -6   0  18       17.92       22.06      1.30 o
  -5   0  18      164.24      142.49      3.25 o
  -4   0  18       11.98       15.31      1.10 o
  -3   0  18      405.47      382.97      6.31 o
  -2   0  18      335.18      328.92      4.97 o
  -1   0  18      521.51      490.78      6.83 o
   0   0  18      147.87      144.91      2.70 o
   1   0  18      133.90      122.21      2.39 o
   2   0  18        4.05        4.08      0.83 o
   3   0  18       65.51       70.45      1.96 o
   4   0  18        0.49       -0.36      1.38 o
   5   0  18       74.58       79.03      4.50 o
   6   0  18       25.72       24.77      2.20 o
   7   0  18        0.13       -0.35      1.14 o
   8   0  18       12.35       14.53      2.03 o
  -8   1  18        6.35        3.61      1.85 o
  -7   1  18        1.15        1.64      0.61 o
  -6   1  18       22.43       24.44      1.32 o
  -5   1  18       38.36       41.66      1.39 o
  -4   1  18       85.50       82.90      1.99 o
  -3   1  18        0.06       -0.41      0.41 o
  -2   1  18      774.07      725.56      7.87 o
  -1   1  18     1182.80     1127.53     12.38 o
   0   1  18       38.65       38.63      1.38 o
   1   1  18      135.26      121.37      1.92 o
   2   1  18      216.37      194.11      2.48 o
   3   1  18       89.72      102.90      2.15 o
   4   1  18        0.27        0.00      0.53 o
   5   1  18       12.47       11.73      0.71 o
   6   1  18       17.97       14.78      1.29 o
   7   1  18        0.13        0.63      0.89 o
   8   1  18        3.22        2.38      1.06 o
  -8   2  18        0.20       -1.25      1.27 o
  -7   2  18        0.34        1.12      1.11 o
  -6   2  18        0.02        0.59      0.56 o
  -5   2  18       17.46       12.81      1.01 o
  -4   2  18       97.42       81.68      1.99 o
  -3   2  18        4.78        2.56      0.68 o
  -2   2  18       34.95       41.65      1.17 o
  -1   2  18       13.06       10.87      1.00 o
   0   2  18       50.50       49.31      1.29 o
   1   2  18       53.73       49.86      1.19 o
   2   2  18      180.93      162.23      3.16 o
   3   2  18        5.81        7.78      0.67 o
   4   2  18       32.40       29.43      1.21 o
   5   2  18        5.36        5.17      0.67 o
   6   2  18       15.29       14.16      0.85 o
   7   2  18        3.20        4.33      1.05 o
   8   2  18        0.14        0.57      1.00 o
  -8   3  18        0.64        0.95      1.36 o
  -7   3  18       25.43       25.31      2.05 o
  -6   3  18        3.05        3.75      1.61 o
  -5   3  18       28.30       31.47      1.26 o
  -4   3  18       18.39       19.60      1.13 o
  -3   3  18      135.07      118.91      2.02 o
  -2   3  18      104.51      102.83      1.86 o
  -1   3  18        9.34        8.66      0.70 o
   0   3  18       19.33       19.59      1.12 o
   1   3  18       30.31       29.05      1.27 o
   2   3  18       92.31       81.55      1.74 o
   3   3  18        0.00       -0.03      0.49 o
   4   3  18        6.43        6.76      0.69 o
   5   3  18        0.01        0.33      0.58 o
   6   3  18       44.68       47.68      1.69 o
   7   3  18       56.26       56.82      3.41 o
  -7   4  18       18.44       21.18      2.00 o
  -6   4  18        0.22        0.28      0.98 o
  -5   4  18        0.08       -0.69      1.61 o
  -4   4  18      271.43      256.04      4.57 o
  -3   4  18       27.41       24.78      1.05 o
  -2   4  18       18.45       18.54      0.89 o
  -1   4  18       87.69       83.55      1.59 o
   0   4  18        0.74       -0.25      0.50 o
   1   4  18        3.84       10.11      0.97 o
   2   4  18      155.47      138.58      2.82 o
   3   4  18       20.82       23.50      1.23 o
   4   4  18       10.33        9.15      1.16 o
   5   4  18       33.32       32.66      1.56 o
   6   4  18        4.54        6.91      1.83 o
   7   4  18        7.24        9.98      0.99 o
  -7   5  18       24.95       32.52      2.38 o
  -6   5  18       20.67       23.39      3.58 o
  -5   5  18        1.82        1.19      1.61 o
  -4   5  18        8.36       11.53      1.19 o
  -3   5  18       75.38       79.08      1.82 o
  -2   5  18       58.65       61.51      1.49 o
  -1   5  18        6.73        7.99      0.85 o
   0   5  18        0.27       -0.32      0.56 o
   1   5  18       15.38       16.04      1.04 o
   2   5  18       16.38       17.98      1.13 o
   3   5  18        8.76        9.83      0.94 o
   4   5  18        8.38        9.80      0.93 o
   5   5  18       20.00       23.23      1.15 o
   6   5  18       12.96       16.81      1.09 o
  -6   6  18        2.43        0.28      1.22 o
  -5   6  18        0.78        0.73      0.94 o
  -4   6  18        6.44        5.08      1.05 o
  -3   6  18        8.62        8.48      0.97 o
  -2   6  18       70.30       70.21      1.93 o
  -1   6  18        0.03       -0.17      0.72 o
   0   6  18       34.58       30.14      1.62 o
   1   6  18       26.75       19.27      1.14 o
   2   6  18        1.31        1.91      0.70 o
   3   6  18        6.10        4.81      0.86 o
   4   6  18       14.53       16.07      1.11 o
   5   6  18       29.13       30.45      1.47 o
   6   6  18        1.30        1.16      0.74 o
  -5   7  18        0.32        0.41      0.98 o
  -4   7  18        0.57       -0.40      0.77 o
  -3   7  18        2.45        2.06      1.38 o
  -2   7  18        1.40        1.15      1.30 o
  -1   7  18       10.22       10.66      0.98 o
   0   7  18        0.03       -0.69      0.69 o
   1   7  18        6.39        6.13      1.14 o
   2   7  18       19.17       25.62      1.35 o
   3   7  18        0.19        0.31      0.75 o
   4   7  18       16.21       19.47      1.28 o
   5   7  18        1.00        2.72      0.86 o
  -3   8  18        3.26        4.70      1.71 o
  -2   8  18       47.08       45.67      3.18 o
  -1   8  18       13.60       15.94      2.03 o
   0   8  18       11.77       12.27      1.26 o
   1   8  18       18.77       19.27      1.99 o
   2   8  18        0.81        1.86      0.96 o
   3   8  18        2.14        1.67      0.86 o
  -8   1  19        1.12        2.23      1.06 o
  -7   1  19        4.68        6.58      0.76 o
  -6   1  19        0.36        0.10      0.56 o
  -5   1  19        1.80        0.87      0.67 o
  -4   1  19        2.84        2.51      1.07 o
  -3   1  19        1.25        2.01      0.49 o
  -2   1  19       11.22        9.88      0.81 o
  -1   1  19      145.33      143.70      4.85 o
   0   1  19       75.27       69.34      1.49 o
   1   1  19        0.90        0.59      0.40 o
   2   1  19       65.80       65.45      1.33 o
   3   1  19       19.34       17.55      0.98 o
   4   1  19       20.96       19.43      1.14 o
   5   1  19        8.80        8.92      0.58 o
   6   1  19        2.19        2.77      0.93 o
   7   1  19        7.36        6.54      1.17 o
   8   1  19        0.03       -0.91      0.91 o
  -8   2  19       30.27       42.12      1.97 o
  -7   2  19        3.39        3.35      1.32 o
  -6   2  19        9.02       10.43      0.92 o
  -5   2  19       11.23        8.83      1.45 o
  -4   2  19        2.89        2.76      0.64 o
  -3   2  19       18.90       15.36      0.88 o
  -2   2  19       18.65       16.31      0.81 o
  -1   2  19       49.49       48.67      1.37 o
   0   2  19       12.26       12.04      0.72 o
   1   2  19        0.91       -0.38      0.38 o
   2   2  19      120.81       98.03      1.94 o
   3   2  19      124.08      113.38      2.25 o
   4   2  19        0.47        0.02      0.60 o
   5   2  19       36.99       30.76      1.24 o
   6   2  19       30.32       31.44      1.69 o
   7   2  19        6.68        7.38      1.22 o
  -7   3  19        5.76        6.76      1.44 o
  -6   3  19        6.01        9.57      1.49 o
  -5   3  19        0.04        0.74      0.97 o
  -4   3  19       13.41       10.46      0.96 o
  -3   3  19        0.17        0.96      0.57 o
  -2   3  19        2.78        4.55      0.65 o
  -1   3  19       47.64       45.41      1.22 o
   0   3  19      152.48      134.73      2.26 o
   1   3  19        2.78        1.20      0.58 o
   2   3  19      105.03       96.29      2.25 o
   3   3  19       14.84       15.90      1.19 o
   4   3  19        1.88        1.68      0.58 o
   5   3  19       10.94       11.09      0.89 o
   6   3  19       11.00       14.45      1.04 o
   7   3  19        1.07        0.88      1.14 o
  -7   4  19       15.88       21.22      2.05 o
  -6   4  19        4.06        6.07      1.32 o
  -5   4  19        1.58        2.93      1.11 o
  -4   4  19       23.62       20.62      1.17 o
  -3   4  19      194.37      193.81      3.45 o
  -2   4  19        0.04       -0.44      0.44 o
  -1   4  19        3.00        2.46      0.52 o
   0   4  19        0.41       -0.01      0.56 o
   1   4  19       65.74       58.90      2.50 o
   2   4  19        3.32        4.31      0.76 o
   3   4  19       19.63       16.80      1.06 o
   4   4  19        0.96        0.86      0.82 o
   5   4  19        0.02        0.00      0.61 o
   6   4  19        0.01       -0.49      0.89 o
   7   4  19       35.88       42.39      1.76 o
  -6   5  19        0.47        1.85      1.27 o
  -5   5  19        4.66        3.18      1.15 o
  -4   5  19       12.60       10.55      1.36 o
  -3   5  19       28.21       25.57      1.19 o
  -2   5  19        0.89        1.87      0.58 o
  -1   5  19        0.03       -0.30      0.56 o
   0   5  19        0.19        0.32      0.59 o
   1   5  19        0.08       -0.51      0.59 o
   2   5  19       27.05       25.16      1.33 o
   3   5  19        1.93        1.80      0.73 o
   4   5  19        9.99       10.11      0.98 o
   5   5  19        0.01        0.18      0.63 o
   6   5  19        8.19        9.47      0.96 o
  -6   6  19        0.43        0.69      1.38 o
  -5   6  19        0.00       -0.94      0.94 o
  -4   6  19        6.73        5.62      1.38 o
  -3   6  19       48.17       48.68      3.31 o
  -2   6  19       25.62       26.14      1.37 o
  -1   6  19        7.62       10.72      1.55 o
   0   6  19        0.64        0.99      0.81 o
   1   6  19        3.92        3.11      0.80 o
   2   6  19        6.14        5.66      0.86 o
   3   6  19        5.74        5.73      0.86 o
   4   6  19        6.56       12.38      1.07 o
   5   6  19        1.46        1.44      0.78 o
  -4   7  19        2.09        2.56      0.79 o
  -3   7  19       47.99       50.18      3.18 o
  -2   7  19        2.04        3.42      1.24 o
  -1   7  19       23.90       27.00      1.47 o
   0   7  19        0.00       -0.21      0.86 o
   1   7  19        1.19        0.49      0.94 o
   2   7  19       31.31       39.06      3.03 o
   3   7  19        4.15        6.30      0.99 o
   4   7  19        6.66       10.42      1.93 o
  -3   8  19        6.04        6.00      1.79 o
  -2   8  19        4.27        6.08      1.87 o
  -1   8  19        4.19        4.89      1.71 o
   0   8  19        0.09       -0.75      0.75 o
   1   8  19        5.94        3.87      1.18 o
   2   8  19        1.66        2.69      1.11 o
  -7   0  20       15.45       20.53      1.85 o
  -6   0  20        1.53        1.91      0.89 o
  -5   0  20       28.83       38.26      2.77 o
  -4   0  20       14.91       17.69      1.38 o
  -3   0  20        5.86        4.31      0.78 o
  -2   0  20      103.04      101.29      2.54 o
  -1   0  20      999.84      963.26     12.42 o
   0   0  20      214.01      205.08      4.20 o
   1   0  20       82.48       76.77      1.95 o
   2   0  20       17.61       22.43      1.48 o
   3   0  20      673.77      632.09      9.97 o
   4   0  20       20.99       20.50      2.03 o
   5   0  20       24.72       22.19      2.10 o
   6   0  20       57.11       56.19      3.18 o
   7   0  20       14.69       11.63      1.87 o
  -7   1  20        0.57        0.93      0.83 o
  -6   1  20        9.07       10.56      1.13 o
  -5   1  20       17.60       19.73      1.18 o
  -4   1  20        0.62        0.46      0.57 o
  -3   1  20        8.49        5.72      0.68 o
  -2   1  20       71.49       61.52      1.44 o
  -1   1  20       50.92       52.78      1.47 o
   0   1  20        0.78       -0.30      0.48 o
   1   1  20       18.44       21.01      0.94 o
   2   1  20      394.34      367.16      4.14 o
   3   1  20        3.65        2.97      0.68 o
   4   1  20        7.88        5.70      0.68 o
   5   1  20       13.33       16.16      1.90 o
   6   1  20        0.09       -0.42      0.86 o
   7   1  20        7.59       10.50      1.33 o
  -7   2  20       13.14       17.97      2.08 o
  -6   2  20       64.72       75.08      2.23 o
  -5   2  20        0.80        2.15      0.80 o
  -4   2  20       25.83       25.53      1.21 o
  -3   2  20       37.66       35.07      1.24 o
  -2   2  20       13.06       13.71      0.82 o
  -1   2  20      205.27      211.85      3.18 o
   0   2  20      139.57      143.13      2.29 o
   1   2  20       20.26       17.83      0.80 o
   2   2  20       31.86       34.38      1.21 o
   3   2  20        8.78        8.52      0.91 o
   4   2  20        6.46        5.72      0.75 o
   5   2  20        0.40        0.70      0.62 o
   6   2  20        0.78        0.02      1.40 o
   7   2  20       18.93       17.73      1.52 o
  -7   3  20        5.68        6.55      1.49 o
  -6   3  20       13.18       11.07      1.66 o
  -5   3  20        0.61        0.58      0.66 o
  -4   3  20       33.70       35.45      1.55 o
  -3   3  20       87.33       80.84      2.43 o
  -2   3  20       12.43       12.47      0.70 o
  -1   3  20       39.10       41.50      1.25 o
   0   3  20       59.68       59.69      1.36 o
   1   3  20        7.87        9.26      0.91 o
   2   3  20       30.35       22.69      1.11 o
   3   3  20        0.22        0.51      0.65 o
   4   3  20       17.47       18.80      0.99 o
   5   3  20        0.88        0.64      0.66 o
   6   3  20        2.42        2.86      0.69 o
   7   3  20        0.00       -0.48      0.96 o
  -6   4  20       56.99       62.78      3.10 o
  -5   4  20        0.00        0.85      1.05 o
  -4   4  20       26.37       27.02      2.13 o
  -3   4  20       41.52       38.73      1.49 o
  -2   4  20        6.56        7.30      0.67 o
  -1   4  20        0.43       -0.44      0.44 o
   0   4  20       21.99       25.02      1.23 o
   1   4  20       20.60       19.14      1.14 o
   2   4  20       13.03       11.18      0.95 o
   3   4  20       20.29       18.34      1.08 o
   4   4  20       10.76       11.70      0.94 o
   5   4  20       11.84       13.41      1.01 o
   6   4  20       30.46       34.34      2.40 o
  -6   5  20        3.17        2.17      1.32 o
  -5   5  20        1.69        0.75      0.98 o
  -4   5  20        4.16        3.92      1.27 o
  -3   5  20       89.08       95.48      2.16 o
  -2   5  20        0.90        0.42      0.49 o
  -1   5  20        2.10        1.73      0.64 o
   0   5  20        3.35        5.06      0.79 o
   1   5  20        3.92        3.45      0.78 o
   2   5  20       26.40       27.27      1.37 o
   3   5  20        0.13        0.56      0.66 o
   4   5  20        1.16        0.28      0.67 o
   5   5  20       17.25       20.62      1.49 o
   6   5  20        0.72        0.98      0.76 o
  -5   6  20        4.69        7.21      1.73 o
  -4   6  20        0.01        0.08      0.83 o
  -3   6  20       29.33       31.87      1.84 o
  -2   6  20        8.39        9.05      1.56 o
  -1   6  20        0.89        2.64      0.88 o
   0   6  20       15.51       15.09      1.31 o
   1   6  20        0.61       -0.54      0.66 o
   2   6  20        2.45        3.33      0.82 o
   3   6  20       39.36       42.68      1.75 o
   4   6  20       11.77       11.86      1.76 o
   5   6  20       13.55       14.54      1.20 o
  -4   7  20        4.65        3.92      1.03 o
  -3   7  20       22.54       30.76      2.76 o
  -2   7  20        0.86        1.27      1.18 o
  -1   7  20        9.14        7.98      1.07 o
   0   7  20       26.66       23.35      1.55 o
   1   7  20        0.00        0.80      0.98 o
   2   7  20        9.24        9.24      1.10 o
   3   7  20        1.35        3.03      0.89 o
   4   7  20        0.00       -0.57      1.38 o
  -1   8  20        2.15        2.65      1.63 o
   0   8  20        2.92        3.29      0.94 o
   1   8  20        2.78        3.92      1.06 o
  -7   1  21        0.13       -0.30      0.66 o
  -6   1  21       20.82       24.57      1.35 o
  -5   1  21        2.21        4.51      0.68 o
  -4   1  21        0.14       -0.57      0.57 o
  -3   1  21        0.14        0.33      0.84 o
  -2   1  21       37.91       33.02      1.29 o
  -1   1  21       10.17       11.67      0.79 o
   0   1  21       17.31       18.04      0.96 o
   1   1  21       12.37       11.37      0.68 o
   2   1  21        0.22        2.90      0.53 o
   3   1  21        8.48       12.55      0.90 o
   4   1  21        6.08        7.01      0.79 o
   5   1  21        1.93        2.19      0.89 o
   6   1  21        0.01       -0.82      0.82 o
   7   1  21        0.25       -0.61      0.95 o
  -7   2  21        7.71        8.69      1.71 o
  -6   2  21        0.43        2.01      0.76 o
  -5   2  21       52.66       65.38      2.21 o
  -4   2  21        0.22        0.00      1.03 o
  -3   2  21        1.81        0.80      0.62 o
  -2   2  21       38.47       38.69      1.28 o
  -1   2  21       94.40       96.72      2.30 o
   0   2  21      265.33      250.38      3.62 o
   1   2  21       46.04       43.41      1.19 o
   2   2  21       42.60       44.55      1.52 o
   3   2  21       57.05       48.77      2.12 o
   4   2  21       34.27       36.29      1.79 o
   5   2  21        0.78        1.73      0.89 o
   6   2  21       36.25       32.82      1.83 o
   7   2  21       20.92       26.68      2.01 o
  -6   3  21       26.87       33.76      2.38 o
  -5   3  21        4.77        5.13      0.86 o
  -4   3  21       11.18        9.02      0.96 o
  -3   3  21        0.59        0.31      0.51 o
  -2   3  21       59.42       55.09      1.61 o
  -1   3  21        6.03        5.04      0.61 o
   0   3  21        2.44        4.89      0.58 o
   1   3  21       14.40       12.39      0.96 o
   2   3  21        0.82        1.12      0.79 o
   3   3  21        3.63        3.52      0.74 o
   4   3  21        4.26        4.55      0.74 o
   5   3  21        0.63        0.82      0.78 o
   6   3  21        0.38        0.98      0.80 o
  -6   4  21        0.27       -0.83      1.15 o
  -5   4  21        7.32        7.63      1.36 o
  -4   4  21        3.96        3.83      1.00 o
  -3   4  21       57.19       54.54      1.79 o
  -2   4  21        3.56        3.44      0.62 o
  -1   4  21        1.64        2.33      0.51 o
   0   4  21       51.22       55.76      1.82 o
   1   4  21       69.98       64.47      1.98 o
   2   4  21        4.35        2.10      0.70 o
   3   4  21        0.24        0.13      0.63 o
   4   4  21       11.09       10.95      0.96 o
   5   4  21        5.34        6.36      1.10 o
   6   4  21        9.92       10.34      1.09 o
  -5   5  21       20.45       24.77      3.69 o
  -4   5  21        1.45        1.24      1.01 o
  -3   5  21       30.01       28.88      1.83 o
  -2   5  21       19.29       18.10      0.93 o
  -1   5  21       11.11       12.35      1.04 o
   0   5  21       11.01        9.65      0.99 o
   1   5  21        1.73        0.78      0.72 o
   2   5  21        3.14        1.39      0.70 o
   3   5  21       17.72       23.18      1.29 o
   4   5  21        0.94        0.62      0.72 o
   5   5  21        0.04       -0.09      0.74 o
  -4   6  21        3.65        4.70      1.21 o
  -3   6  21       23.08       18.53      1.18 o
  -2   6  21       42.97       53.02      1.92 o
  -1   6  21        6.46        7.36      1.17 o
   0   6  21       26.38       27.73      1.44 o
   1   6  21        4.84        3.41      0.86 o
   2   6  21        2.89        3.11      0.92 o
   3   6  21        3.68        3.96      0.90 o
   4   6  21       10.66       14.76      1.20 o
  -3   7  21        7.95        6.63      2.42 o
  -2   7  21        6.66        6.52      1.51 o
  -1   7  21       19.20       24.48      1.60 o
   0   7  21        0.01       -0.05      1.21 o
   1   7  21       18.81       22.23      1.62 o
   2   7  21        0.67       -0.86      1.07 o
   3   7  21        0.70        0.07      0.83 o
  -7   0  22        7.23        8.30      1.61 o
  -6   0  22      117.98      140.45      3.97 o
  -5   0  22       14.43       19.47      3.00 o
  -4   0  22       17.23       22.04      1.54 o
  -3   0  22        1.07        1.73      0.82 o
  -2   0  22       90.41       79.64      2.30 o
  -1   0  22       15.98       13.20      1.07 o
   0   0  22       12.12        8.98      0.87 o
   1   0  22       46.40       40.10      1.47 o
   2   0  22        2.08        0.85      0.71 o
   3   0  22      330.86      306.10      5.53 o
   4   0  22        7.20        4.46      2.31 o
   5   0  22        0.33        0.00      1.30 o
   6   0  22       14.75       11.08      1.96 o
  -7   1  22        0.11       -1.58      1.58 o
  -6   1  22        0.47        1.21      0.73 o
  -5   1  22       20.88       24.07      1.18 o
  -4   1  22        0.62        2.65      0.69 o
  -3   1  22        8.34        6.16      0.80 o
  -2   1  22        7.12        8.23      0.74 o
  -1   1  22       19.75       19.43      1.17 o
   0   1  22       37.90       39.28      1.13 o
   1   1  22       17.91       20.39      0.83 o
   2   1  22        0.42        0.62      0.42 o
   3   1  22        7.49       10.60      1.22 o
   4   1  22       17.92       15.87      0.96 o
   5   1  22        7.69       10.47      1.29 o
   6   1  22        0.00        0.58      0.98 o
  -6   2  22       17.49       17.93      1.32 o
  -5   2  22        0.00       -0.06      0.89 o
  -4   2  22        1.60        1.56      0.75 o
  -3   2  22        6.47        5.98      0.84 o
  -2   2  22        0.06        0.16      0.52 o
  -1   2  22        0.81        0.78      0.51 o
   0   2  22       22.15       24.89      1.08 o
   1   2  22        2.96        3.67      0.60 o
   2   2  22        3.13        2.88      0.69 o
   3   2  22      158.26      154.79      3.52 o
   4   2  22       14.44       13.37      1.02 o
   5   2  22        0.51        0.00      0.81 o
   6   2  22        4.52        5.26      1.19 o
  -6   3  22        2.46        1.56      1.38 o
  -5   3  22        1.64        1.71      0.84 o
  -4   3  22        2.80        2.81      0.89 o
  -3   3  22       16.35       18.05      1.15 o
  -2   3  22        5.63        4.66      0.98 o
  -1   3  22      107.96      107.92      2.11 o
   0   3  22      143.54      144.51      2.66 o
   1   3  22       19.59       21.32      1.23 o
   2   3  22       13.94       14.04      1.32 o
   3   3  22       11.32       12.01      1.80 o
   4   3  22        3.61        6.78      0.95 o
   5   3  22        0.00       -0.68      0.70 o
   6   3  22        0.05        0.21      0.70 o
  -5   4  22        2.07        0.78      1.15 o
  -4   4  22        3.95        5.73      0.83 o
  -3   4  22        0.01       -0.28      0.72 o
  -2   4  22       17.05       18.66      0.91 o
  -1   4  22       20.81       24.33      1.03 o
   0   4  22        4.88        5.81      1.14 o
   1   4  22       26.79       24.96      1.25 o
   2   4  22        5.45        6.23      0.87 o
   3   4  22       27.97       30.89      2.21 o
   4   4  22        9.65        8.83      0.96 o
   5   4  22        0.05        2.04      0.89 o
  -5   5  22       11.86       13.13      3.92 o
  -4   5  22        4.41        6.90      1.21 o
  -3   5  22        7.64        9.76      0.88 o
  -2   5  22        0.02       -0.10      0.54 o
  -1   5  22       16.21       17.87      1.33 o
   0   5  22        0.17        0.60      0.76 o
   1   5  22       22.45       21.03      1.31 o
   2   5  22        0.31        0.53      0.78 o
   3   5  22        0.63        0.69      0.75 o
   4   5  22        0.50        1.55      0.77 o
   5   5  22        7.58        9.69      1.85 o
  -4   6  22        0.30        0.16      1.38 o
  -3   6  22       32.40       36.28      1.55 o
  -2   6  22      103.81      116.20      3.56 o
  -1   6  22        7.07       10.78      1.22 o
   0   6  22        0.31        1.22      1.07 o
   1   6  22        1.41        2.61      0.91 o
   2   6  22       23.86       24.46      1.47 o
   3   6  22       11.35       12.46      1.17 o
  -2   7  22       36.14       35.35      2.94 o
  -1   7  22        1.92        1.58      0.92 o
   0   7  22        1.28        2.16      1.01 o
   1   7  22       20.63       25.13      1.47 o
  -6   1  23        0.10        0.73      0.73 o
  -5   1  23        1.27        0.25      0.64 o
  -4   1  23        4.75        4.59      0.74 o
  -3   1  23        0.04       -0.06      0.57 o
  -2   1  23        4.18        4.89      0.61 o
  -1   1  23        1.83        2.17      0.52 o
   0   1  23        0.04        0.20      0.51 o
   1   1  23        2.86        4.95      0.63 o
   2   1  23        5.21        5.24      0.82 o
   3   1  23        9.77       10.19      0.91 o
   4   1  23        0.01        0.73      0.55 o
   5   1  23        8.80        8.40      1.27 o
   6   1  23        0.47       -0.95      0.95 o
  -6   2  23        0.14        0.33      0.94 o
  -5   2  23        7.50        8.30      1.22 o
  -4   2  23        3.53        4.90      0.88 o
  -3   2  23        0.06        0.00      0.64 o
  -2   2  23       18.17       16.30      1.47 o
  -1   2  23       33.87       36.86      1.30 o
   0   2  23       29.41       31.08      1.99 o
   1   2  23        1.66        0.67      0.46 o
   2   2  23       10.84        8.80      0.84 o
   3   2  23       18.64       22.93      1.89 o
   4   2  23       49.37       51.08      2.34 o
   5   2  23        0.02       -0.62      0.62 o
   6   2  23        3.48        3.57      1.14 o
  -5   3  23        2.29        3.72      0.94 o
  -4   3  23        0.19        0.58      0.82 o
  -3   3  23        0.91        1.21      0.77 o
  -2   3  23        3.08        3.07      0.62 o
  -1   3  23       23.30       29.58      1.17 o
   0   3  23       48.41       52.70      1.41 o
   1   3  23       25.90       24.73      1.34 o
   2   3  23        9.47       10.73      0.98 o
   3   3  23        3.12        2.36      0.72 o
   4   3  23        1.79        2.52      0.84 o
   5   3  23        0.00       -0.71      0.71 o
  -5   4  23        4.47        4.83      0.76 o
  -4   4  23        9.30       12.40      1.22 o
  -3   4  23        2.32        1.73      1.27 o
  -2   4  23        1.92        1.61      0.58 o
  -1   4  23       52.47       60.78      1.52 o
   0   4  23       41.76       47.42      2.34 o
   1   4  23        4.43        4.82      0.94 o
   2   4  23       14.92       14.75      1.55 o
   3   4  23        3.79        4.58      0.92 o
   4   4  23        6.62        8.43      0.97 o
   5   4  23        8.13        9.81      1.17 o
  -4   5  23        1.93        1.82      0.69 o
  -3   5  23       20.69       24.89      1.50 o
  -2   5  23        0.30       -0.13      0.90 o
  -1   5  23        7.76       10.53      1.13 o
   0   5  23       81.83       93.37      2.54 o
   1   5  23       85.09       85.99      2.68 o
   2   5  23        0.37        1.42      0.80 o
   3   5  23        0.03        0.05      0.74 o
   4   5  23        5.79        7.13      1.01 o
  -3   6  23        0.32       -0.46      2.08 o
  -2   6  23        1.35        4.92      1.21 o
  -1   6  23        2.79        2.75      1.06 o
   0   6  23        3.87        1.57      0.84 o
   1   6  23        6.78        8.67      1.10 o
   2   6  23       24.86       26.92      1.85 o
  -6   0  24        3.25        8.44      1.38 o
  -5   0  24       52.86       67.54      2.85 o
  -4   0  24       43.63       53.22      2.36 o
  -3   0  24        0.26        0.35      0.82 o
  -2   0  24        6.79        4.20      0.89 o
  -1   0  24        3.50        3.91      0.86 o
   0   0  24        3.45        3.58      0.81 o
   1   0  24        0.33        0.97      1.18 o
   2   0  24        3.15        2.42      0.75 o
   3   0  24        1.42        1.54      0.67 o
   4   0  24        5.28        6.99      1.71 o
   5   0  24        4.25        5.25      1.71 o
  -5   1  24       60.50       72.15      2.02 o
  -4   1  24        0.49        0.52      0.70 o
  -3   1  24       14.42       14.20      0.98 o
  -2   1  24        9.63       10.38      0.76 o
  -1   1  24       25.91       25.83      1.08 o
   0   1  24        5.16        5.51      0.67 o
   1   1  24        0.96        0.26      0.51 o
   2   1  24       12.84       10.67      0.96 o
   3   1  24        1.47        0.73      0.66 o
   4   1  24       25.71       23.57      1.15 o
   5   1  24        0.04       -0.42      0.98 o
  -5   2  24       33.51       35.64      2.88 o
  -4   2  24        3.60        3.65      0.88 o
  -3   2  24        0.00       -0.62      0.91 o
  -2   2  24        1.45        0.79      0.68 o
  -1   2  24        5.63        5.63      0.69 o
   0   2  24       10.29        9.86      0.77 o
   1   2  24        6.93        4.56      0.59 o
   2   2  24        5.49        5.67      0.81 o
   3   2  24        9.64        8.57      1.03 o
   4   2  24       15.30       17.18      1.66 o
   5   2  24        8.78        8.27      0.86 o
  -5   3  24       14.58       17.71      1.44 o
  -4   3  24        0.02        1.13      0.89 o
  -3   3  24        0.31       -0.62      0.69 o
  -2   3  24        1.79        2.05      0.74 o
  -1   3  24        9.82       13.59      1.08 o
   0   3  24        8.38       10.07      0.67 o
   1   3  24       19.35       19.57      1.33 o
   2   3  24        2.47        1.92      0.89 o
   3   3  24        3.66        2.83      0.81 o
   4   3  24       80.51       93.48      2.87 o
   5   3  24        1.77        2.17      0.92 o
  -4   4  24       10.78       13.98      1.27 o
  -3   4  24        0.89        0.35      1.04 o
  -2   4  24        0.92        0.91      0.61 o
  -1   4  24        1.60        1.58      0.68 o
   0   4  24       50.21       50.52      1.92 o
   1   4  24        8.03        8.08      0.97 o
   2   4  24       16.33       15.88      1.24 o
   3   4  24        3.70        3.20      0.88 o
   4   4  24       24.34       24.14      1.63 o
  -3   5  24        8.42        9.78      1.05 o
  -2   5  24       18.21       22.47      2.25 o
  -1   5  24        0.01       -0.73      0.73 o
   0   5  24       16.60       20.52      1.30 o
   1   5  24        7.39        8.83      1.06 o
   2   5  24       12.11       11.63      1.26 o
   3   5  24        0.26        0.26      0.79 o
  -1   6  24        1.80        1.52      1.15 o
   0   6  24       28.80       28.61      1.57 o
   1   6  24       35.15       48.77      2.63 o
  -5   1  25        0.49       -0.15      0.68 o
  -4   1  25        6.36        9.08      1.73 o
  -3   1  25        1.16        0.58      0.73 o
  -2   1  25        2.89        3.24      0.62 o
  -1   1  25        0.41        0.15      0.52 o
   0   1  25        0.07        0.02      0.67 o
   1   1  25        1.91        1.33      0.53 o
   2   1  25        2.09        1.16      0.52 o
   3   1  25        4.44        4.16      0.80 o
   4   1  25        3.78        5.68      0.74 o
  -5   2  25       16.98       24.16      1.51 o
  -4   2  25        2.62        2.79      0.88 o
  -3   2  25       27.03       33.62      1.60 o
  -2   2  25        8.99        8.08      1.07 o
  -1   2  25        1.69        2.36      0.67 o
   0   2  25       37.71       45.23      1.41 o
   1   2  25       15.53       16.88      0.81 o
   2   2  25        0.36        0.77      0.69 o
   3   2  25        0.00       -0.69      0.69 o
   4   2  25        9.89        9.32      1.06 o
  -4   3  25        0.41        0.31      0.89 o
  -3   3  25        2.17        1.30      0.96 o
  -2   3  25       13.24       12.18      1.32 o
  -1   3  25        1.80        2.62      0.65 o
   0   3  25       12.85       13.46      0.80 o
   1   3  25        9.66        9.63      1.43 o
   2   3  25        0.10       -0.69      0.69 o
   3   3  25        0.75        0.86      0.72 o
   4   3  25        3.88        4.10      1.38 o
  -3   4  25        4.65        6.65      1.05 o
  -2   4  25        7.99       11.17      1.67 o
  -1   4  25        8.12        9.62      1.92 o
   0   4  25        3.02        3.81      0.91 o
   1   4  25       43.12       47.52      1.87 o
   2   4  25        1.13        1.50      0.77 o
   3   4  25       20.60       19.44      1.51 o
  -2   5  25        1.85        1.83      1.14 o
  -1   5  25        5.90        5.93      0.97 o
   0   5  25        3.40        3.46      0.95 o
   1   5  25        6.98        5.28      0.99 o
   2   5  25        9.39       11.71      1.61 o
  -4   0  26        2.41        3.46      1.14 o
  -3   0  26        4.04        5.00      1.14 o
  -2   0  26        1.81        1.50      0.98 o
  -1   0  26       12.77       14.29      1.23 o
   0   0  26       63.55       76.35      2.47 o
   1   0  26       12.07       16.52      1.60 o
   2   0  26        6.32        8.67      1.11 o
   3   0  26        4.81        1.58      1.61 o
   4   0  26        1.17        2.31      1.63 o
  -4   1  26       35.70       52.65      1.76 o
  -3   1  26        0.06       -0.34      0.66 o
  -2   1  26        1.34        0.28      0.63 o
  -1   1  26        0.11        0.10      0.53 o
   0   1  26        0.17        0.19      0.72 o
   1   1  26        0.15       -0.02      0.56 o
   2   1  26        2.22        3.24      0.87 o
   3   1  26        0.33        0.56      0.74 o
   4   1  26        5.28        7.36      1.35 o
  -4   2  26       11.93       15.01      1.27 o
  -3   2  26        4.99        8.55      1.05 o
  -2   2  26        5.59        6.03      1.14 o
  -1   2  26        5.65        4.96      0.78 o
   0   2  26       24.70       31.56      1.25 o
   1   2  26        6.33        7.51      1.19 o
   2   2  26       10.16        9.45      1.22 o
   3   2  26        0.16        0.21      0.82 o
  -3   3  26        0.10       -0.61      0.75 o
  -2   3  26        1.16        2.34      0.74 o
  -1   3  26        1.34        1.48      0.61 o
   0   3  26        0.07        0.12      0.75 o
   1   3  26        3.89        4.14      0.91 o
   2   3  26        0.01       -0.28      0.75 o
   3   3  26       42.63       48.81      1.92 o
  -2   4  26       25.37       33.94      1.68 o
  -1   4  26       46.22       57.47      2.15 o
   0   4  26        7.51        6.96      1.22 o
   1   4  26        0.07       -0.72      0.76 o
   2   4  26        0.12       -0.84      0.84 o
  -3   1  27        0.36        0.18      0.72 o
  -2   1  27        0.03       -0.60      0.60 o
  -1   1  27        5.33        4.22      0.71 o
   0   1  27        3.33        3.90      0.95 o
   1   1  27        0.06       -0.56      0.56 o
   2   1  27       16.18       16.96      1.33 o
   3   1  27        1.90        1.34      0.85 o
  -3   2  27        3.10        5.04      1.22 o
  -2   2  27        1.53        1.13      0.70 o
  -1   2  27       27.43       30.24      1.29 o
   0   2  27        1.01        1.81      0.65 o
   1   2  27        0.08        0.08      0.75 o
   2   2  27        0.04       -0.70      0.70 o
  -2   3  27        1.34        1.58      0.94 o
  -1   3  27        3.68        5.85      0.78 o
   0   3  27        0.01       -0.75      0.75 o
   1   3  27        3.76        4.31      0.92 o
  -2   0  28        3.23        4.38      1.61 o
  -1   0  28        4.65        5.53      1.69 o
   0   0  28        0.28        0.33      0.86 o
   1   0  28        3.13        4.31      1.21 o
  -1   1  28        5.27        5.46      0.76 o
   0   1  28       16.94       18.94      1.13 o
   1   1  28       34.60       41.54      1.41 o
   0   2  28        0.63        1.32      0.89 o
 
